# Supplementary material for: Quantifying the grapevine xylem embolism resistance spectrum to identify varieties and regions at risk in a future dry climate
Source: Sci Rep. 2023 May 12;13:7724. doi: 10.1038/s41598-023-34224-6 (PMC10181993; doi:10.1038/s41598-023-34224-6)
Supplement: Supplementary file 2 — Supplementary Information 2. [file 41598_2023_34224_MOESM2_ESM.xlsx]

## Sheet: varietal coverage
Vitis vinifera varietal coverage by region
Data retrieved from https://www.adelaide.edu.au/press/titles/winegrapes
country	region	regional bearing area (ha)	variety of interest	varietal coverage (ha)	varietal coverage (%)
Algeria	all	8300	Cabernet_franc	0	0
Algeria	all	8300	Cabernet_sauvignon	1000	12.0482
Algeria	all	8300	Carignan	3000	36.1446
Algeria	all	8300	Chardonnay	0	0
Algeria	all	8300	Cinsaut	0	0
Algeria	all	8300	Clairette	0	0
Algeria	all	8300	Dabouki	0	0
Algeria	all	8300	Grenache	2000	24.0964
Algeria	all	8300	Merlot	1000	12.0482
Algeria	all	8300	Muscat_Ottonel	0	0
Algeria	all	8300	Perle_de_Csaba	0	0
Algeria	all	8300	Pinot_noir	0	0
Algeria	all	8300	Regent	0	0
Algeria	all	8300	Riesling	0	0
Algeria	all	8300	Saperavi	0	0
Algeria	all	8300	Sauvignon_blanc	0	0
Algeria	all	8300	Sultanine_blanc	100	1.20482
Algeria	all	8300	Sylvaner	0	0
Algeria	all	8300	Syrah	1000	12.0482
Algeria	all	8300	Tempranillo	0	0
Algeria	all	8300	Tinta_pinheira	0	0
Algeria	all	8300	Ugni_blanc	0	0
Argentina	Adolfo Alsina	98.1	Cabernet_franc	1.4	1.42712
Argentina	Adolfo Alsina	98.1	Cabernet_sauvignon	21.3	21.7125
Argentina	Adolfo Alsina	98.1	Carignan	0	0
Argentina	Adolfo Alsina	98.1	Chardonnay	0	0
Argentina	Adolfo Alsina	98.1	Cinsaut	0	0
Argentina	Adolfo Alsina	98.1	Clairette	0	0
Argentina	Adolfo Alsina	98.1	Dabouki	0	0
Argentina	Adolfo Alsina	98.1	Grenache	0	0
Argentina	Adolfo Alsina	98.1	Merlot	14.6	14.8828
Argentina	Adolfo Alsina	98.1	Muscat_Ottonel	0	0
Argentina	Adolfo Alsina	98.1	Perle_de_Csaba	0	0
Argentina	Adolfo Alsina	98.1	Pinot_noir	0	0
Argentina	Adolfo Alsina	98.1	Regent	0	0
Argentina	Adolfo Alsina	98.1	Riesling	0	0
Argentina	Adolfo Alsina	98.1	Saperavi	0	0
Argentina	Adolfo Alsina	98.1	Sauvignon_blanc	10.4	10.6014
Argentina	Adolfo Alsina	98.1	Sultanine_blanc	0	0
Argentina	Adolfo Alsina	98.1	Sylvaner	0	0
Argentina	Adolfo Alsina	98.1	Syrah	0	0
Argentina	Adolfo Alsina	98.1	Tempranillo	0	0
Argentina	Adolfo Alsina	98.1	Tinta_pinheira	0	0
Argentina	Adolfo Alsina	98.1	Ugni_blanc	0.1	0.101937
Argentina	Albardón	710.9	Cabernet_franc	2.1	0.2954
Argentina	Albardón	710.9	Cabernet_sauvignon	20.7	2.9118
Argentina	Albardón	710.9	Carignan	0	0
Argentina	Albardón	710.9	Chardonnay	2.5	0.351667
Argentina	Albardón	710.9	Cinsaut	0	0
Argentina	Albardón	710.9	Clairette	0	0
Argentina	Albardón	710.9	Dabouki	0	0
Argentina	Albardón	710.9	Grenache	0	0
Argentina	Albardón	710.9	Merlot	1.8	0.2532
Argentina	Albardón	710.9	Muscat_Ottonel	0	0
Argentina	Albardón	710.9	Perle_de_Csaba	0	0
Argentina	Albardón	710.9	Pinot_noir	0	0
Argentina	Albardón	710.9	Regent	0	0
Argentina	Albardón	710.9	Riesling	0	0
Argentina	Albardón	710.9	Saperavi	0	0
Argentina	Albardón	710.9	Sauvignon_blanc	0.1	0.0140667
Argentina	Albardón	710.9	Sultanine_blanc	0	0
Argentina	Albardón	710.9	Sylvaner	0	0
Argentina	Albardón	710.9	Syrah	64.6	9.08707
Argentina	Albardón	710.9	Tempranillo	0	0
Argentina	Albardón	710.9	Tinta_pinheira	0	0
Argentina	Albardón	710.9	Ugni_blanc	1.7	0.239133
Argentina	Andalgala	5.9	Cabernet_franc	0	0
Argentina	Andalgala	5.9	Cabernet_sauvignon	0	0
Argentina	Andalgala	5.9	Carignan	0	0
Argentina	Andalgala	5.9	Chardonnay	0	0
Argentina	Andalgala	5.9	Cinsaut	0	0
Argentina	Andalgala	5.9	Clairette	0	0
Argentina	Andalgala	5.9	Dabouki	0	0
Argentina	Andalgala	5.9	Grenache	0	0
Argentina	Andalgala	5.9	Merlot	0	0
Argentina	Andalgala	5.9	Muscat_Ottonel	0	0
Argentina	Andalgala	5.9	Perle_de_Csaba	0	0
Argentina	Andalgala	5.9	Pinot_noir	0	0
Argentina	Andalgala	5.9	Regent	0	0
Argentina	Andalgala	5.9	Riesling	0	0
Argentina	Andalgala	5.9	Saperavi	0	0
Argentina	Andalgala	5.9	Sauvignon_blanc	0	0
Argentina	Andalgala	5.9	Sultanine_blanc	0	0
Argentina	Andalgala	5.9	Sylvaner	0	0
Argentina	Andalgala	5.9	Syrah	0	0
Argentina	Andalgala	5.9	Tempranillo	0	0
Argentina	Andalgala	5.9	Tinta_pinheira	0	0
Argentina	Andalgala	5.9	Ugni_blanc	0	0
Argentina	Añelo	1587.8	Cabernet_franc	25.8	1.62489
Argentina	Añelo	1587.8	Cabernet_sauvignon	258.6	16.2867
Argentina	Añelo	1587.8	Carignan	0	0
Argentina	Añelo	1587.8	Chardonnay	122.7	7.72767
Argentina	Añelo	1587.8	Cinsaut	0	0
Argentina	Añelo	1587.8	Clairette	0	0
Argentina	Añelo	1587.8	Dabouki	0	0
Argentina	Añelo	1587.8	Grenache	0	0
Argentina	Añelo	1587.8	Merlot	219.2	13.8053
Argentina	Añelo	1587.8	Muscat_Ottonel	0	0
Argentina	Añelo	1587.8	Perle_de_Csaba	0	0
Argentina	Añelo	1587.8	Pinot_noir	209	13.1629
Argentina	Añelo	1587.8	Regent	0	0
Argentina	Añelo	1587.8	Riesling	0	0
Argentina	Añelo	1587.8	Saperavi	0	0
Argentina	Añelo	1587.8	Sauvignon_blanc	78.1	4.91876
Argentina	Añelo	1587.8	Sultanine_blanc	0	0
Argentina	Añelo	1587.8	Sylvaner	0	0
Argentina	Añelo	1587.8	Syrah	26	1.63749
Argentina	Añelo	1587.8	Tempranillo	1.8	0.113364
Argentina	Añelo	1587.8	Tinta_pinheira	0	0
Argentina	Añelo	1587.8	Ugni_blanc	0	0
Argentina	Angaco	1774.1	Cabernet_franc	2.5	0.140917
Argentina	Angaco	1774.1	Cabernet_sauvignon	43.7	2.46322
Argentina	Angaco	1774.1	Carignan	0	0
Argentina	Angaco	1774.1	Chardonnay	20.6	1.16115
Argentina	Angaco	1774.1	Cinsaut	0	0
Argentina	Angaco	1774.1	Clairette	0	0
Argentina	Angaco	1774.1	Dabouki	0	0
Argentina	Angaco	1774.1	Grenache	0	0
Argentina	Angaco	1774.1	Merlot	12.1	0.682036
Argentina	Angaco	1774.1	Muscat_Ottonel	0	0
Argentina	Angaco	1774.1	Perle_de_Csaba	0	0
Argentina	Angaco	1774.1	Pinot_noir	0	0
Argentina	Angaco	1774.1	Regent	0	0
Argentina	Angaco	1774.1	Riesling	0	0
Argentina	Angaco	1774.1	Saperavi	0	0
Argentina	Angaco	1774.1	Sauvignon_blanc	4.6	0.259286
Argentina	Angaco	1774.1	Sultanine_blanc	0	0
Argentina	Angaco	1774.1	Sylvaner	0	0
Argentina	Angaco	1774.1	Syrah	68.6	3.86675
Argentina	Angaco	1774.1	Tempranillo	0	0
Argentina	Angaco	1774.1	Tinta_pinheira	0	0
Argentina	Angaco	1774.1	Ugni_blanc	22.4	1.26261
Argentina	Avellaneda - Río Negro	153.8	Cabernet_franc	1.8	1.17035
Argentina	Avellaneda - Río Negro	153.8	Cabernet_sauvignon	15.7	10.2081
Argentina	Avellaneda - Río Negro	153.8	Carignan	0	0
Argentina	Avellaneda - Río Negro	153.8	Chardonnay	1.1	0.715215
Argentina	Avellaneda - Río Negro	153.8	Cinsaut	0	0
Argentina	Avellaneda - Río Negro	153.8	Clairette	0	0
Argentina	Avellaneda - Río Negro	153.8	Dabouki	0	0
Argentina	Avellaneda - Río Negro	153.8	Grenache	0	0
Argentina	Avellaneda - Río Negro	153.8	Merlot	17.9	11.6385
Argentina	Avellaneda - Río Negro	153.8	Muscat_Ottonel	0	0
Argentina	Avellaneda - Río Negro	153.8	Perle_de_Csaba	0	0
Argentina	Avellaneda - Río Negro	153.8	Pinot_noir	0	0
Argentina	Avellaneda - Río Negro	153.8	Regent	0	0
Argentina	Avellaneda - Río Negro	153.8	Riesling	1.3	0.845254
Argentina	Avellaneda - Río Negro	153.8	Saperavi	0	0
Argentina	Avellaneda - Río Negro	153.8	Sauvignon_blanc	7.9	5.13654
Argentina	Avellaneda - Río Negro	153.8	Sultanine_blanc	0	0
Argentina	Avellaneda - Río Negro	153.8	Sylvaner	0	0
Argentina	Avellaneda - Río Negro	153.8	Syrah	6.2	4.03121
Argentina	Avellaneda - Río Negro	153.8	Tempranillo	0	0
Argentina	Avellaneda - Río Negro	153.8	Tinta_pinheira	0	0
Argentina	Avellaneda - Río Negro	153.8	Ugni_blanc	1.4	0.910273
Argentina	Ayacucho	10.2	Cabernet_franc	0	0
Argentina	Ayacucho	10.2	Cabernet_sauvignon	0.6	5.88235
Argentina	Ayacucho	10.2	Carignan	0	0
Argentina	Ayacucho	10.2	Chardonnay	0	0
Argentina	Ayacucho	10.2	Cinsaut	0	0
Argentina	Ayacucho	10.2	Clairette	0	0
Argentina	Ayacucho	10.2	Dabouki	0	0
Argentina	Ayacucho	10.2	Grenache	0	0
Argentina	Ayacucho	10.2	Merlot	0	0
Argentina	Ayacucho	10.2	Muscat_Ottonel	0	0
Argentina	Ayacucho	10.2	Perle_de_Csaba	0	0
Argentina	Ayacucho	10.2	Pinot_noir	0	0
Argentina	Ayacucho	10.2	Regent	0	0
Argentina	Ayacucho	10.2	Riesling	0	0
Argentina	Ayacucho	10.2	Saperavi	0	0
Argentina	Ayacucho	10.2	Sauvignon_blanc	0	0
Argentina	Ayacucho	10.2	Sultanine_blanc	0	0
Argentina	Ayacucho	10.2	Sylvaner	0	0
Argentina	Ayacucho	10.2	Syrah	3.3	32.3529
Argentina	Ayacucho	10.2	Tempranillo	0	0
Argentina	Ayacucho	10.2	Tinta_pinheira	0	0
Argentina	Ayacucho	10.2	Ugni_blanc	0	0
Argentina	Balcarce	9.2	Cabernet_franc	0.5	5.43478
Argentina	Balcarce	9.2	Cabernet_sauvignon	0	0
Argentina	Balcarce	9.2	Carignan	0	0
Argentina	Balcarce	9.2	Chardonnay	1	10.8696
Argentina	Balcarce	9.2	Cinsaut	0	0
Argentina	Balcarce	9.2	Clairette	0	0
Argentina	Balcarce	9.2	Dabouki	0	0
Argentina	Balcarce	9.2	Grenache	0	0
Argentina	Balcarce	9.2	Merlot	0.5	5.43478
Argentina	Balcarce	9.2	Muscat_Ottonel	0	0
Argentina	Balcarce	9.2	Perle_de_Csaba	0	0
Argentina	Balcarce	9.2	Pinot_noir	0.8	8.69565
Argentina	Balcarce	9.2	Regent	0	0
Argentina	Balcarce	9.2	Riesling	0.9	9.78261
Argentina	Balcarce	9.2	Saperavi	0	0
Argentina	Balcarce	9.2	Sauvignon_blanc	2.3	25
Argentina	Balcarce	9.2	Sultanine_blanc	0	0
Argentina	Balcarce	9.2	Sylvaner	0	0
Argentina	Balcarce	9.2	Syrah	0	0
Argentina	Balcarce	9.2	Tempranillo	0	0
Argentina	Balcarce	9.2	Tinta_pinheira	0	0
Argentina	Balcarce	9.2	Ugni_blanc	0	0
Argentina	Bariloche	0.9	Cabernet_franc	0	0
Argentina	Bariloche	0.9	Cabernet_sauvignon	0	0
Argentina	Bariloche	0.9	Carignan	0	0
Argentina	Bariloche	0.9	Chardonnay	0	0
Argentina	Bariloche	0.9	Cinsaut	0	0
Argentina	Bariloche	0.9	Clairette	0	0
Argentina	Bariloche	0.9	Dabouki	0	0
Argentina	Bariloche	0.9	Grenache	0	0
Argentina	Bariloche	0.9	Merlot	0.5	55.5556
Argentina	Bariloche	0.9	Muscat_Ottonel	0	0
Argentina	Bariloche	0.9	Perle_de_Csaba	0	0
Argentina	Bariloche	0.9	Pinot_noir	0	0
Argentina	Bariloche	0.9	Regent	0	0
Argentina	Bariloche	0.9	Riesling	0	0
Argentina	Bariloche	0.9	Saperavi	0	0
Argentina	Bariloche	0.9	Sauvignon_blanc	0	0
Argentina	Bariloche	0.9	Sultanine_blanc	0	0
Argentina	Bariloche	0.9	Sylvaner	0	0
Argentina	Bariloche	0.9	Syrah	0	0
Argentina	Bariloche	0.9	Tempranillo	0	0
Argentina	Bariloche	0.9	Tinta_pinheira	0	0
Argentina	Bariloche	0.9	Ugni_blanc	0	0
Argentina	Belén	184.7	Cabernet_franc	0	0
Argentina	Belén	184.7	Cabernet_sauvignon	1	0.541419
Argentina	Belén	184.7	Carignan	0	0
Argentina	Belén	184.7	Chardonnay	0	0
Argentina	Belén	184.7	Cinsaut	0	0
Argentina	Belén	184.7	Clairette	0	0
Argentina	Belén	184.7	Dabouki	0	0
Argentina	Belén	184.7	Grenache	0	0
Argentina	Belén	184.7	Merlot	0	0
Argentina	Belén	184.7	Muscat_Ottonel	0	0
Argentina	Belén	184.7	Perle_de_Csaba	0	0
Argentina	Belén	184.7	Pinot_noir	0	0
Argentina	Belén	184.7	Regent	0	0
Argentina	Belén	184.7	Riesling	0	0
Argentina	Belén	184.7	Saperavi	0	0
Argentina	Belén	184.7	Sauvignon_blanc	0	0
Argentina	Belén	184.7	Sultanine_blanc	0	0
Argentina	Belén	184.7	Sylvaner	0	0
Argentina	Belén	184.7	Syrah	7.4	4.0065
Argentina	Belén	184.7	Tempranillo	0	0
Argentina	Belén	184.7	Tinta_pinheira	0	0
Argentina	Belén	184.7	Ugni_blanc	0	0
Argentina	Benito Juárez	0.3	Cabernet_franc	0	0
Argentina	Benito Juárez	0.3	Cabernet_sauvignon	0	0
Argentina	Benito Juárez	0.3	Carignan	0	0
Argentina	Benito Juárez	0.3	Chardonnay	0	0
Argentina	Benito Juárez	0.3	Cinsaut	0	0
Argentina	Benito Juárez	0.3	Clairette	0	0
Argentina	Benito Juárez	0.3	Dabouki	0	0
Argentina	Benito Juárez	0.3	Grenache	0	0
Argentina	Benito Juárez	0.3	Merlot	0	0
Argentina	Benito Juárez	0.3	Muscat_Ottonel	0	0
Argentina	Benito Juárez	0.3	Perle_de_Csaba	0	0
Argentina	Benito Juárez	0.3	Pinot_noir	0	0
Argentina	Benito Juárez	0.3	Regent	0	0
Argentina	Benito Juárez	0.3	Riesling	0	0
Argentina	Benito Juárez	0.3	Saperavi	0	0
Argentina	Benito Juárez	0.3	Sauvignon_blanc	0	0
Argentina	Benito Juárez	0.3	Sultanine_blanc	0	0
Argentina	Benito Juárez	0.3	Sylvaner	0	0
Argentina	Benito Juárez	0.3	Syrah	0	0
Argentina	Benito Juárez	0.3	Tempranillo	0	0
Argentina	Benito Juárez	0.3	Tinta_pinheira	0	0
Argentina	Benito Juárez	0.3	Ugni_blanc	0	0
Argentina	Cachi	78.4	Cabernet_franc	0	0
Argentina	Cachi	78.4	Cabernet_sauvignon	0.4	0.510204
Argentina	Cachi	78.4	Carignan	0	0
Argentina	Cachi	78.4	Chardonnay	0.2	0.255102
Argentina	Cachi	78.4	Cinsaut	0	0
Argentina	Cachi	78.4	Clairette	0	0
Argentina	Cachi	78.4	Dabouki	0	0
Argentina	Cachi	78.4	Grenache	0	0
Argentina	Cachi	78.4	Merlot	4.6	5.86735
Argentina	Cachi	78.4	Muscat_Ottonel	0	0
Argentina	Cachi	78.4	Perle_de_Csaba	0	0
Argentina	Cachi	78.4	Pinot_noir	4.2	5.35714
Argentina	Cachi	78.4	Regent	0	0
Argentina	Cachi	78.4	Riesling	0	0
Argentina	Cachi	78.4	Saperavi	0	0
Argentina	Cachi	78.4	Sauvignon_blanc	2.3	2.93367
Argentina	Cachi	78.4	Sultanine_blanc	0	0
Argentina	Cachi	78.4	Sylvaner	0	0
Argentina	Cachi	78.4	Syrah	2.7	3.44388
Argentina	Cachi	78.4	Tempranillo	0.1	0.127551
Argentina	Cachi	78.4	Tinta_pinheira	0	0
Argentina	Cachi	78.4	Ugni_blanc	0	0
Argentina	Cafayate	2411	Cabernet_franc	20.4	0.846122
Argentina	Cafayate	2411	Cabernet_sauvignon	424	17.5861
Argentina	Cafayate	2411	Carignan	0	0
Argentina	Cafayate	2411	Chardonnay	35	1.45168
Argentina	Cafayate	2411	Cinsaut	0	0
Argentina	Cafayate	2411	Clairette	0	0
Argentina	Cafayate	2411	Dabouki	0	0
Argentina	Cafayate	2411	Grenache	0.4	0.0165906
Argentina	Cafayate	2411	Merlot	49.7	2.06139
Argentina	Cafayate	2411	Muscat_Ottonel	0	0
Argentina	Cafayate	2411	Perle_de_Csaba	0	0
Argentina	Cafayate	2411	Pinot_noir	14.4	0.597263
Argentina	Cafayate	2411	Regent	0	0
Argentina	Cafayate	2411	Riesling	6.4	0.26545
Argentina	Cafayate	2411	Saperavi	0	0
Argentina	Cafayate	2411	Sauvignon_blanc	38.2	1.5844
Argentina	Cafayate	2411	Sultanine_blanc	0	0
Argentina	Cafayate	2411	Sylvaner	0	0
Argentina	Cafayate	2411	Syrah	29.8	1.236
Argentina	Cafayate	2411	Tempranillo	6.6	0.273745
Argentina	Cafayate	2411	Tinta_pinheira	0	0
Argentina	Cafayate	2411	Ugni_blanc	3.2	0.132725
Argentina	Cainguas	6.8	Cabernet_franc	0	0
Argentina	Cainguas	6.8	Cabernet_sauvignon	0	0
Argentina	Cainguas	6.8	Carignan	0	0
Argentina	Cainguas	6.8	Chardonnay	0	0
Argentina	Cainguas	6.8	Cinsaut	0	0
Argentina	Cainguas	6.8	Clairette	0	0
Argentina	Cainguas	6.8	Dabouki	0	0
Argentina	Cainguas	6.8	Grenache	0	0
Argentina	Cainguas	6.8	Merlot	0	0
Argentina	Cainguas	6.8	Muscat_Ottonel	0	0
Argentina	Cainguas	6.8	Perle_de_Csaba	0	0
Argentina	Cainguas	6.8	Pinot_noir	0	0
Argentina	Cainguas	6.8	Regent	0	0
Argentina	Cainguas	6.8	Riesling	0.9	13.2353
Argentina	Cainguas	6.8	Saperavi	0	0
Argentina	Cainguas	6.8	Sauvignon_blanc	0	0
Argentina	Cainguas	6.8	Sultanine_blanc	0	0
Argentina	Cainguas	6.8	Sylvaner	0	0
Argentina	Cainguas	6.8	Syrah	0	0
Argentina	Cainguas	6.8	Tempranillo	0	0
Argentina	Cainguas	6.8	Tinta_pinheira	0	0
Argentina	Cainguas	6.8	Ugni_blanc	0	0
Argentina	Calamuchita	18.4	Cabernet_franc	0.5	2.71739
Argentina	Calamuchita	18.4	Cabernet_sauvignon	4	21.7391
Argentina	Calamuchita	18.4	Carignan	0	0
Argentina	Calamuchita	18.4	Chardonnay	0.7	3.80435
Argentina	Calamuchita	18.4	Cinsaut	0	0
Argentina	Calamuchita	18.4	Clairette	0	0
Argentina	Calamuchita	18.4	Dabouki	0	0
Argentina	Calamuchita	18.4	Grenache	0	0
Argentina	Calamuchita	18.4	Merlot	1.3	7.06522
Argentina	Calamuchita	18.4	Muscat_Ottonel	0	0
Argentina	Calamuchita	18.4	Perle_de_Csaba	0	0
Argentina	Calamuchita	18.4	Pinot_noir	1.1	5.97826
Argentina	Calamuchita	18.4	Regent	0	0
Argentina	Calamuchita	18.4	Riesling	0	0
Argentina	Calamuchita	18.4	Saperavi	0	0
Argentina	Calamuchita	18.4	Sauvignon_blanc	1.9	10.3261
Argentina	Calamuchita	18.4	Sultanine_blanc	0	0
Argentina	Calamuchita	18.4	Sylvaner	0	0
Argentina	Calamuchita	18.4	Syrah	0	0
Argentina	Calamuchita	18.4	Tempranillo	0	0
Argentina	Calamuchita	18.4	Tinta_pinheira	0	0
Argentina	Calamuchita	18.4	Ugni_blanc	0	0
Argentina	Calingasta	123.7	Cabernet_franc	0.4	0.323363
Argentina	Calingasta	123.7	Cabernet_sauvignon	37.5	30.3153
Argentina	Calingasta	123.7	Carignan	0	0
Argentina	Calingasta	123.7	Chardonnay	1.9	1.53597
Argentina	Calingasta	123.7	Cinsaut	0	0
Argentina	Calingasta	123.7	Clairette	0	0
Argentina	Calingasta	123.7	Dabouki	0	0
Argentina	Calingasta	123.7	Grenache	0	0
Argentina	Calingasta	123.7	Merlot	0.7	0.565885
Argentina	Calingasta	123.7	Muscat_Ottonel	0	0
Argentina	Calingasta	123.7	Perle_de_Csaba	0	0
Argentina	Calingasta	123.7	Pinot_noir	0	0
Argentina	Calingasta	123.7	Regent	0	0
Argentina	Calingasta	123.7	Riesling	0	0
Argentina	Calingasta	123.7	Saperavi	0	0
Argentina	Calingasta	123.7	Sauvignon_blanc	8.2	6.62894
Argentina	Calingasta	123.7	Sultanine_blanc	0	0
Argentina	Calingasta	123.7	Sylvaner	0	0
Argentina	Calingasta	123.7	Syrah	9.9	8.00323
Argentina	Calingasta	123.7	Tempranillo	0	0
Argentina	Calingasta	123.7	Tinta_pinheira	0	0
Argentina	Calingasta	123.7	Ugni_blanc	0	0
Argentina	Cañuelas	1.5	Cabernet_franc	0	0
Argentina	Cañuelas	1.5	Cabernet_sauvignon	0	0
Argentina	Cañuelas	1.5	Carignan	0	0
Argentina	Cañuelas	1.5	Chardonnay	0	0
Argentina	Cañuelas	1.5	Cinsaut	0	0
Argentina	Cañuelas	1.5	Clairette	0	0
Argentina	Cañuelas	1.5	Dabouki	0	0
Argentina	Cañuelas	1.5	Grenache	0	0
Argentina	Cañuelas	1.5	Merlot	0.1	6.66667
Argentina	Cañuelas	1.5	Muscat_Ottonel	0	0
Argentina	Cañuelas	1.5	Perle_de_Csaba	0	0
Argentina	Cañuelas	1.5	Pinot_noir	0	0
Argentina	Cañuelas	1.5	Regent	0	0
Argentina	Cañuelas	1.5	Riesling	0	0
Argentina	Cañuelas	1.5	Saperavi	0	0
Argentina	Cañuelas	1.5	Sauvignon_blanc	0.1	6.66667
Argentina	Cañuelas	1.5	Sultanine_blanc	0	0
Argentina	Cañuelas	1.5	Sylvaner	0	0
Argentina	Cañuelas	1.5	Syrah	0.1	6.66667
Argentina	Cañuelas	1.5	Tempranillo	0	0
Argentina	Cañuelas	1.5	Tinta_pinheira	0	0
Argentina	Cañuelas	1.5	Ugni_blanc	0	0
Argentina	Capital Misiones	2.4	Cabernet_franc	0	0
Argentina	Capital Misiones	2.4	Cabernet_sauvignon	0	0
Argentina	Capital Misiones	2.4	Carignan	0	0
Argentina	Capital Misiones	2.4	Chardonnay	0	0
Argentina	Capital Misiones	2.4	Cinsaut	0	0
Argentina	Capital Misiones	2.4	Clairette	0	0
Argentina	Capital Misiones	2.4	Dabouki	0	0
Argentina	Capital Misiones	2.4	Grenache	0	0
Argentina	Capital Misiones	2.4	Merlot	0	0
Argentina	Capital Misiones	2.4	Muscat_Ottonel	0	0
Argentina	Capital Misiones	2.4	Perle_de_Csaba	0	0
Argentina	Capital Misiones	2.4	Pinot_noir	0	0
Argentina	Capital Misiones	2.4	Regent	0	0
Argentina	Capital Misiones	2.4	Riesling	2.4	100
Argentina	Capital Misiones	2.4	Saperavi	0	0
Argentina	Capital Misiones	2.4	Sauvignon_blanc	0	0
Argentina	Capital Misiones	2.4	Sultanine_blanc	0	0
Argentina	Capital Misiones	2.4	Sylvaner	0	0
Argentina	Capital Misiones	2.4	Syrah	0	0
Argentina	Capital Misiones	2.4	Tempranillo	0	0
Argentina	Capital Misiones	2.4	Tinta_pinheira	0	0
Argentina	Capital Misiones	2.4	Ugni_blanc	0	0
Argentina	Capital Santiago del Estero	2.2	Cabernet_franc	0	0
Argentina	Capital Santiago del Estero	2.2	Cabernet_sauvignon	0	0
Argentina	Capital Santiago del Estero	2.2	Carignan	0	0
Argentina	Capital Santiago del Estero	2.2	Chardonnay	0	0
Argentina	Capital Santiago del Estero	2.2	Cinsaut	0	0
Argentina	Capital Santiago del Estero	2.2	Clairette	0	0
Argentina	Capital Santiago del Estero	2.2	Dabouki	0	0
Argentina	Capital Santiago del Estero	2.2	Grenache	0	0
Argentina	Capital Santiago del Estero	2.2	Merlot	0	0
Argentina	Capital Santiago del Estero	2.2	Muscat_Ottonel	0	0
Argentina	Capital Santiago del Estero	2.2	Perle_de_Csaba	0	0
Argentina	Capital Santiago del Estero	2.2	Pinot_noir	0	0
Argentina	Capital Santiago del Estero	2.2	Regent	0	0
Argentina	Capital Santiago del Estero	2.2	Riesling	0	0
Argentina	Capital Santiago del Estero	2.2	Saperavi	0	0
Argentina	Capital Santiago del Estero	2.2	Sauvignon_blanc	0	0
Argentina	Capital Santiago del Estero	2.2	Sultanine_blanc	0	0
Argentina	Capital Santiago del Estero	2.2	Sylvaner	0	0
Argentina	Capital Santiago del Estero	2.2	Syrah	0	0
Argentina	Capital Santiago del Estero	2.2	Tempranillo	0	0
Argentina	Capital Santiago del Estero	2.2	Tinta_pinheira	0	0
Argentina	Capital Santiago del Estero	2.2	Ugni_blanc	0	0
Argentina	Capital San Juan	2	Cabernet_franc	0	0
Argentina	Capital San Juan	2	Cabernet_sauvignon	0	0
Argentina	Capital San Juan	2	Carignan	0	0
Argentina	Capital San Juan	2	Chardonnay	0	0
Argentina	Capital San Juan	2	Cinsaut	0	0
Argentina	Capital San Juan	2	Clairette	0	0
Argentina	Capital San Juan	2	Dabouki	0	0
Argentina	Capital San Juan	2	Grenache	0	0
Argentina	Capital San Juan	2	Merlot	0	0
Argentina	Capital San Juan	2	Muscat_Ottonel	0	0
Argentina	Capital San Juan	2	Perle_de_Csaba	0	0
Argentina	Capital San Juan	2	Pinot_noir	0	0
Argentina	Capital San Juan	2	Regent	0	0
Argentina	Capital San Juan	2	Riesling	0	0
Argentina	Capital San Juan	2	Saperavi	0	0
Argentina	Capital San Juan	2	Sauvignon_blanc	0	0
Argentina	Capital San Juan	2	Sultanine_blanc	0	0
Argentina	Capital San Juan	2	Sylvaner	0	0
Argentina	Capital San Juan	2	Syrah	0	0
Argentina	Capital San Juan	2	Tempranillo	0	0
Argentina	Capital San Juan	2	Tinta_pinheira	0	0
Argentina	Capital San Juan	2	Ugni_blanc	0	0
Argentina	Capital San Luis	60.4	Cabernet_franc	2.5	4.13907
Argentina	Capital San Luis	60.4	Cabernet_sauvignon	11.8	19.5364
Argentina	Capital San Luis	60.4	Carignan	0	0
Argentina	Capital San Luis	60.4	Chardonnay	1.8	2.98013
Argentina	Capital San Luis	60.4	Cinsaut	0	0
Argentina	Capital San Luis	60.4	Clairette	0	0
Argentina	Capital San Luis	60.4	Dabouki	0	0
Argentina	Capital San Luis	60.4	Grenache	0	0
Argentina	Capital San Luis	60.4	Merlot	0	0
Argentina	Capital San Luis	60.4	Muscat_Ottonel	0	0
Argentina	Capital San Luis	60.4	Perle_de_Csaba	0	0
Argentina	Capital San Luis	60.4	Pinot_noir	0	0
Argentina	Capital San Luis	60.4	Regent	0	0
Argentina	Capital San Luis	60.4	Riesling	0	0
Argentina	Capital San Luis	60.4	Saperavi	0	0
Argentina	Capital San Luis	60.4	Sauvignon_blanc	0	0
Argentina	Capital San Luis	60.4	Sultanine_blanc	0	0
Argentina	Capital San Luis	60.4	Sylvaner	0	0
Argentina	Capital San Luis	60.4	Syrah	16	26.4901
Argentina	Capital San Luis	60.4	Tempranillo	0	0
Argentina	Capital San Luis	60.4	Tinta_pinheira	0	0
Argentina	Capital San Luis	60.4	Ugni_blanc	0	0
Argentina	Capayán	1.1	Cabernet_franc	0	0
Argentina	Capayán	1.1	Cabernet_sauvignon	0	0
Argentina	Capayán	1.1	Carignan	0	0
Argentina	Capayán	1.1	Chardonnay	0	0
Argentina	Capayán	1.1	Cinsaut	0	0
Argentina	Capayán	1.1	Clairette	0	0
Argentina	Capayán	1.1	Dabouki	0	0
Argentina	Capayán	1.1	Grenache	0	0
Argentina	Capayán	1.1	Merlot	0	0
Argentina	Capayán	1.1	Muscat_Ottonel	0	0
Argentina	Capayán	1.1	Perle_de_Csaba	0	0
Argentina	Capayán	1.1	Pinot_noir	0	0
Argentina	Capayán	1.1	Regent	0	0
Argentina	Capayán	1.1	Riesling	0	0
Argentina	Capayán	1.1	Saperavi	0	0
Argentina	Capayán	1.1	Sauvignon_blanc	0	0
Argentina	Capayán	1.1	Sultanine_blanc	0	0
Argentina	Capayán	1.1	Sylvaner	0	0
Argentina	Capayán	1.1	Syrah	0	0
Argentina	Capayán	1.1	Tempranillo	0	0
Argentina	Capayán	1.1	Tinta_pinheira	0	0
Argentina	Capayán	1.1	Ugni_blanc	0	0
Argentina	Castro Barros	244.5	Cabernet_franc	5.7	2.33129
Argentina	Castro Barros	244.5	Cabernet_sauvignon	53.7	21.9632
Argentina	Castro Barros	244.5	Carignan	0	0
Argentina	Castro Barros	244.5	Chardonnay	13.1	5.35787
Argentina	Castro Barros	244.5	Cinsaut	0	0
Argentina	Castro Barros	244.5	Clairette	0	0
Argentina	Castro Barros	244.5	Dabouki	0	0
Argentina	Castro Barros	244.5	Grenache	0	0
Argentina	Castro Barros	244.5	Merlot	18.2	7.44376
Argentina	Castro Barros	244.5	Muscat_Ottonel	0	0
Argentina	Castro Barros	244.5	Perle_de_Csaba	0	0
Argentina	Castro Barros	244.5	Pinot_noir	0	0
Argentina	Castro Barros	244.5	Regent	0	0
Argentina	Castro Barros	244.5	Riesling	0	0
Argentina	Castro Barros	244.5	Saperavi	0	0
Argentina	Castro Barros	244.5	Sauvignon_blanc	1.9	0.777096
Argentina	Castro Barros	244.5	Sultanine_blanc	0	0
Argentina	Castro Barros	244.5	Sylvaner	0	0
Argentina	Castro Barros	244.5	Syrah	16	6.54397
Argentina	Castro Barros	244.5	Tempranillo	0	0
Argentina	Castro Barros	244.5	Tinta_pinheira	0	0
Argentina	Castro Barros	244.5	Ugni_blanc	0	0
Argentina	Caucete	5681.2	Cabernet_franc	36	0.633669
Argentina	Caucete	5681.2	Cabernet_sauvignon	169	2.97472
Argentina	Caucete	5681.2	Carignan	0	0
Argentina	Caucete	5681.2	Chardonnay	186.4	3.281
Argentina	Caucete	5681.2	Cinsaut	0	0
Argentina	Caucete	5681.2	Clairette	0	0
Argentina	Caucete	5681.2	Dabouki	0	0
Argentina	Caucete	5681.2	Grenache	0	0
Argentina	Caucete	5681.2	Merlot	62.4	1.09836
Argentina	Caucete	5681.2	Muscat_Ottonel	0	0
Argentina	Caucete	5681.2	Perle_de_Csaba	0	0
Argentina	Caucete	5681.2	Pinot_noir	1.8	0.0316834
Argentina	Caucete	5681.2	Regent	0	0
Argentina	Caucete	5681.2	Riesling	1.2	0.0211223
Argentina	Caucete	5681.2	Saperavi	0	0
Argentina	Caucete	5681.2	Sauvignon_blanc	77	1.35535
Argentina	Caucete	5681.2	Sultanine_blanc	0	0
Argentina	Caucete	5681.2	Sylvaner	0	0
Argentina	Caucete	5681.2	Syrah	577	10.1563
Argentina	Caucete	5681.2	Tempranillo	41.1	0.723439
Argentina	Caucete	5681.2	Tinta_pinheira	0	0
Argentina	Caucete	5681.2	Ugni_blanc	94	1.65458
Argentina	Chilecito	5356	Cabernet_franc	7.8	0.145631
Argentina	Chilecito	5356	Cabernet_sauvignon	663.1	12.3805
Argentina	Chilecito	5356	Carignan	0	0
Argentina	Chilecito	5356	Chardonnay	73.4	1.37043
Argentina	Chilecito	5356	Cinsaut	0	0
Argentina	Chilecito	5356	Clairette	0	0
Argentina	Chilecito	5356	Dabouki	0	0
Argentina	Chilecito	5356	Grenache	8.9	0.166169
Argentina	Chilecito	5356	Merlot	124.4	2.32263
Argentina	Chilecito	5356	Muscat_Ottonel	0	0
Argentina	Chilecito	5356	Perle_de_Csaba	0	0
Argentina	Chilecito	5356	Pinot_noir	2	0.0373413
Argentina	Chilecito	5356	Regent	0	0
Argentina	Chilecito	5356	Riesling	0.6	0.0112024
Argentina	Chilecito	5356	Saperavi	0	0
Argentina	Chilecito	5356	Sauvignon_blanc	12.9	0.240851
Argentina	Chilecito	5356	Sultanine_blanc	0	0
Argentina	Chilecito	5356	Sylvaner	0	0
Argentina	Chilecito	5356	Syrah	523.1	9.76662
Argentina	Chilecito	5356	Tempranillo	47.4	0.884989
Argentina	Chilecito	5356	Tinta_pinheira	0	0
Argentina	Chilecito	5356	Ugni_blanc	11.5	0.214712
Argentina	Chimbas	612.4	Cabernet_franc	0	0
Argentina	Chimbas	612.4	Cabernet_sauvignon	24.6	4.01698
Argentina	Chimbas	612.4	Carignan	0	0
Argentina	Chimbas	612.4	Chardonnay	2.2	0.359242
Argentina	Chimbas	612.4	Cinsaut	0	0
Argentina	Chimbas	612.4	Clairette	0	0
Argentina	Chimbas	612.4	Dabouki	0	0
Argentina	Chimbas	612.4	Grenache	0	0
Argentina	Chimbas	612.4	Merlot	0	0
Argentina	Chimbas	612.4	Muscat_Ottonel	0	0
Argentina	Chimbas	612.4	Perle_de_Csaba	0	0
Argentina	Chimbas	612.4	Pinot_noir	0	0
Argentina	Chimbas	612.4	Regent	0	0
Argentina	Chimbas	612.4	Riesling	0	0
Argentina	Chimbas	612.4	Saperavi	0	0
Argentina	Chimbas	612.4	Sauvignon_blanc	0	0
Argentina	Chimbas	612.4	Sultanine_blanc	0	0
Argentina	Chimbas	612.4	Sylvaner	0	0
Argentina	Chimbas	612.4	Syrah	43.8	7.15219
Argentina	Chimbas	612.4	Tempranillo	3.2	0.522534
Argentina	Chimbas	612.4	Tinta_pinheira	0	0
Argentina	Chimbas	612.4	Ugni_blanc	1.3	0.21228
Argentina	Chos Malal	5.8	Cabernet_franc	0	0
Argentina	Chos Malal	5.8	Cabernet_sauvignon	1	17.2414
Argentina	Chos Malal	5.8	Carignan	0	0
Argentina	Chos Malal	5.8	Chardonnay	0.7	12.069
Argentina	Chos Malal	5.8	Cinsaut	0	0
Argentina	Chos Malal	5.8	Clairette	0	0
Argentina	Chos Malal	5.8	Dabouki	0	0
Argentina	Chos Malal	5.8	Grenache	0	0
Argentina	Chos Malal	5.8	Merlot	0.2	3.44828
Argentina	Chos Malal	5.8	Muscat_Ottonel	0	0
Argentina	Chos Malal	5.8	Perle_de_Csaba	0	0
Argentina	Chos Malal	5.8	Pinot_noir	0	0
Argentina	Chos Malal	5.8	Regent	0	0
Argentina	Chos Malal	5.8	Riesling	0	0
Argentina	Chos Malal	5.8	Saperavi	0	0
Argentina	Chos Malal	5.8	Sauvignon_blanc	0	0
Argentina	Chos Malal	5.8	Sultanine_blanc	0	0
Argentina	Chos Malal	5.8	Sylvaner	0	0
Argentina	Chos Malal	5.8	Syrah	0	0
Argentina	Chos Malal	5.8	Tempranillo	0	0
Argentina	Chos Malal	5.8	Tinta_pinheira	0	0
Argentina	Chos Malal	5.8	Ugni_blanc	0	0
Argentina	Collon Cura	4.9	Cabernet_franc	0	0
Argentina	Collon Cura	4.9	Cabernet_sauvignon	0	0
Argentina	Collon Cura	4.9	Carignan	0	0
Argentina	Collon Cura	4.9	Chardonnay	0.5	10.2041
Argentina	Collon Cura	4.9	Cinsaut	0	0
Argentina	Collon Cura	4.9	Clairette	0	0
Argentina	Collon Cura	4.9	Dabouki	0	0
Argentina	Collon Cura	4.9	Grenache	0	0
Argentina	Collon Cura	4.9	Merlot	0	0
Argentina	Collon Cura	4.9	Muscat_Ottonel	0	0
Argentina	Collon Cura	4.9	Perle_de_Csaba	0	0
Argentina	Collon Cura	4.9	Pinot_noir	3.8	77.551
Argentina	Collon Cura	4.9	Regent	0	0
Argentina	Collon Cura	4.9	Riesling	0	0
Argentina	Collon Cura	4.9	Saperavi	0	0
Argentina	Collon Cura	4.9	Sauvignon_blanc	0	0
Argentina	Collon Cura	4.9	Sultanine_blanc	0	0
Argentina	Collon Cura	4.9	Sylvaner	0	0
Argentina	Collon Cura	4.9	Syrah	0	0
Argentina	Collon Cura	4.9	Tempranillo	0	0
Argentina	Collon Cura	4.9	Tinta_pinheira	0	0
Argentina	Collon Cura	4.9	Ugni_blanc	0	0
Argentina	Colón - Cordoba	113.1	Cabernet_franc	0.9	0.795756
Argentina	Colón - Cordoba	113.1	Cabernet_sauvignon	8.7	7.69231
Argentina	Colón - Cordoba	113.1	Carignan	0	0
Argentina	Colón - Cordoba	113.1	Chardonnay	2	1.76835
Argentina	Colón - Cordoba	113.1	Cinsaut	0	0
Argentina	Colón - Cordoba	113.1	Clairette	0	0
Argentina	Colón - Cordoba	113.1	Dabouki	0	0
Argentina	Colón - Cordoba	113.1	Grenache	0	0
Argentina	Colón - Cordoba	113.1	Merlot	19.6	17.3298
Argentina	Colón - Cordoba	113.1	Muscat_Ottonel	0	0
Argentina	Colón - Cordoba	113.1	Perle_de_Csaba	0	0
Argentina	Colón - Cordoba	113.1	Pinot_noir	46.3	40.9372
Argentina	Colón - Cordoba	113.1	Regent	0	0
Argentina	Colón - Cordoba	113.1	Riesling	0	0
Argentina	Colón - Cordoba	113.1	Saperavi	0	0
Argentina	Colón - Cordoba	113.1	Sauvignon_blanc	2.2	1.94518
Argentina	Colón - Cordoba	113.1	Sultanine_blanc	0	0
Argentina	Colón - Cordoba	113.1	Sylvaner	0	0
Argentina	Colón - Cordoba	113.1	Syrah	1.2	1.06101
Argentina	Colón - Cordoba	113.1	Tempranillo	0	0
Argentina	Colón - Cordoba	113.1	Tinta_pinheira	0	0
Argentina	Colón - Cordoba	113.1	Ugni_blanc	1.2	1.06101
Argentina	Colón - Entre Ríos	5.6	Cabernet_franc	0	0
Argentina	Colón - Entre Ríos	5.6	Cabernet_sauvignon	0.4	7.14286
Argentina	Colón - Entre Ríos	5.6	Carignan	0	0
Argentina	Colón - Entre Ríos	5.6	Chardonnay	0.3	5.35714
Argentina	Colón - Entre Ríos	5.6	Cinsaut	0	0
Argentina	Colón - Entre Ríos	5.6	Clairette	0	0
Argentina	Colón - Entre Ríos	5.6	Dabouki	0	0
Argentina	Colón - Entre Ríos	5.6	Grenache	0	0
Argentina	Colón - Entre Ríos	5.6	Merlot	1	17.8571
Argentina	Colón - Entre Ríos	5.6	Muscat_Ottonel	0	0
Argentina	Colón - Entre Ríos	5.6	Perle_de_Csaba	0	0
Argentina	Colón - Entre Ríos	5.6	Pinot_noir	0.1	1.78571
Argentina	Colón - Entre Ríos	5.6	Regent	0	0
Argentina	Colón - Entre Ríos	5.6	Riesling	0	0
Argentina	Colón - Entre Ríos	5.6	Saperavi	0	0
Argentina	Colón - Entre Ríos	5.6	Sauvignon_blanc	0	0
Argentina	Colón - Entre Ríos	5.6	Sultanine_blanc	0	0
Argentina	Colón - Entre Ríos	5.6	Sylvaner	0	0
Argentina	Colón - Entre Ríos	5.6	Syrah	0.8	14.2857
Argentina	Colón - Entre Ríos	5.6	Tempranillo	0	0
Argentina	Colón - Entre Ríos	5.6	Tinta_pinheira	0	0
Argentina	Colón - Entre Ríos	5.6	Ugni_blanc	0	0
Argentina	Concordia	12.7	Cabernet_franc	0	0
Argentina	Concordia	12.7	Cabernet_sauvignon	1	7.87402
Argentina	Concordia	12.7	Carignan	0	0
Argentina	Concordia	12.7	Chardonnay	1.4	11.0236
Argentina	Concordia	12.7	Cinsaut	0	0
Argentina	Concordia	12.7	Clairette	0	0
Argentina	Concordia	12.7	Dabouki	0	0
Argentina	Concordia	12.7	Grenache	0	0
Argentina	Concordia	12.7	Merlot	1.8	14.1732
Argentina	Concordia	12.7	Muscat_Ottonel	0	0
Argentina	Concordia	12.7	Perle_de_Csaba	0	0
Argentina	Concordia	12.7	Pinot_noir	0	0
Argentina	Concordia	12.7	Regent	0	0
Argentina	Concordia	12.7	Riesling	0	0
Argentina	Concordia	12.7	Saperavi	0	0
Argentina	Concordia	12.7	Sauvignon_blanc	0	0
Argentina	Concordia	12.7	Sultanine_blanc	0	0
Argentina	Concordia	12.7	Sylvaner	0	0
Argentina	Concordia	12.7	Syrah	0.3	2.3622
Argentina	Concordia	12.7	Tempranillo	0	0
Argentina	Concordia	12.7	Tinta_pinheira	0	0
Argentina	Concordia	12.7	Ugni_blanc	0	0
Argentina	Conesa	21.7	Cabernet_franc	0	0
Argentina	Conesa	21.7	Cabernet_sauvignon	0	0
Argentina	Conesa	21.7	Carignan	0	0
Argentina	Conesa	21.7	Chardonnay	0	0
Argentina	Conesa	21.7	Cinsaut	0	0
Argentina	Conesa	21.7	Clairette	0	0
Argentina	Conesa	21.7	Dabouki	0	0
Argentina	Conesa	21.7	Grenache	0	0
Argentina	Conesa	21.7	Merlot	0	0
Argentina	Conesa	21.7	Muscat_Ottonel	0	0
Argentina	Conesa	21.7	Perle_de_Csaba	0	0
Argentina	Conesa	21.7	Pinot_noir	0	0
Argentina	Conesa	21.7	Regent	0	0
Argentina	Conesa	21.7	Riesling	0	0
Argentina	Conesa	21.7	Saperavi	0	0
Argentina	Conesa	21.7	Sauvignon_blanc	0	0
Argentina	Conesa	21.7	Sultanine_blanc	0	0
Argentina	Conesa	21.7	Sylvaner	0	0
Argentina	Conesa	21.7	Syrah	0	0
Argentina	Conesa	21.7	Tempranillo	0	0
Argentina	Conesa	21.7	Tinta_pinheira	0	0
Argentina	Conesa	21.7	Ugni_blanc	0	0
Argentina	Confluencia	125.7	Cabernet_franc	2.2	1.7502
Argentina	Confluencia	125.7	Cabernet_sauvignon	10.1	8.035
Argentina	Confluencia	125.7	Carignan	0	0
Argentina	Confluencia	125.7	Chardonnay	12.1	9.62609
Argentina	Confluencia	125.7	Cinsaut	0	0
Argentina	Confluencia	125.7	Clairette	0	0
Argentina	Confluencia	125.7	Dabouki	0	0
Argentina	Confluencia	125.7	Grenache	0	0
Argentina	Confluencia	125.7	Merlot	9	7.1599
Argentina	Confluencia	125.7	Muscat_Ottonel	0	0
Argentina	Confluencia	125.7	Perle_de_Csaba	0	0
Argentina	Confluencia	125.7	Pinot_noir	16	12.7287
Argentina	Confluencia	125.7	Regent	0	0
Argentina	Confluencia	125.7	Riesling	0.1	0.0795545
Argentina	Confluencia	125.7	Saperavi	0	0
Argentina	Confluencia	125.7	Sauvignon_blanc	2.5	1.98886
Argentina	Confluencia	125.7	Sultanine_blanc	0	0
Argentina	Confluencia	125.7	Sylvaner	0	0
Argentina	Confluencia	125.7	Syrah	8.9	7.08035
Argentina	Confluencia	125.7	Tempranillo	0.1	0.0795545
Argentina	Confluencia	125.7	Tinta_pinheira	0	0
Argentina	Confluencia	125.7	Ugni_blanc	0	0
Argentina	Coronel Felipe Varela	505.8	Cabernet_franc	0	0
Argentina	Coronel Felipe Varela	505.8	Cabernet_sauvignon	24.1	4.76473
Argentina	Coronel Felipe Varela	505.8	Carignan	0	0
Argentina	Coronel Felipe Varela	505.8	Chardonnay	0	0
Argentina	Coronel Felipe Varela	505.8	Cinsaut	0	0
Argentina	Coronel Felipe Varela	505.8	Clairette	0	0
Argentina	Coronel Felipe Varela	505.8	Dabouki	0	0
Argentina	Coronel Felipe Varela	505.8	Grenache	0	0
Argentina	Coronel Felipe Varela	505.8	Merlot	0	0
Argentina	Coronel Felipe Varela	505.8	Muscat_Ottonel	0	0
Argentina	Coronel Felipe Varela	505.8	Perle_de_Csaba	0	0
Argentina	Coronel Felipe Varela	505.8	Pinot_noir	0	0
Argentina	Coronel Felipe Varela	505.8	Regent	0	0
Argentina	Coronel Felipe Varela	505.8	Riesling	0	0
Argentina	Coronel Felipe Varela	505.8	Saperavi	0	0
Argentina	Coronel Felipe Varela	505.8	Sauvignon_blanc	0	0
Argentina	Coronel Felipe Varela	505.8	Sultanine_blanc	0	0
Argentina	Coronel Felipe Varela	505.8	Sylvaner	0	0
Argentina	Coronel Felipe Varela	505.8	Syrah	42.6	8.4223
Argentina	Coronel Felipe Varela	505.8	Tempranillo	0	0
Argentina	Coronel Felipe Varela	505.8	Tinta_pinheira	0	0
Argentina	Coronel Felipe Varela	505.8	Ugni_blanc	0	0
Argentina	Coronel Pringles	2.3	Cabernet_franc	0	0
Argentina	Coronel Pringles	2.3	Cabernet_sauvignon	0	0
Argentina	Coronel Pringles	2.3	Carignan	0	0
Argentina	Coronel Pringles	2.3	Chardonnay	1	43.4783
Argentina	Coronel Pringles	2.3	Cinsaut	0	0
Argentina	Coronel Pringles	2.3	Clairette	0	0
Argentina	Coronel Pringles	2.3	Dabouki	0	0
Argentina	Coronel Pringles	2.3	Grenache	0	0
Argentina	Coronel Pringles	2.3	Merlot	0	0
Argentina	Coronel Pringles	2.3	Muscat_Ottonel	0	0
Argentina	Coronel Pringles	2.3	Perle_de_Csaba	0	0
Argentina	Coronel Pringles	2.3	Pinot_noir	0.3	13.0435
Argentina	Coronel Pringles	2.3	Regent	0	0
Argentina	Coronel Pringles	2.3	Riesling	0	0
Argentina	Coronel Pringles	2.3	Saperavi	0	0
Argentina	Coronel Pringles	2.3	Sauvignon_blanc	0	0
Argentina	Coronel Pringles	2.3	Sultanine_blanc	0	0
Argentina	Coronel Pringles	2.3	Sylvaner	0	0
Argentina	Coronel Pringles	2.3	Syrah	0	0
Argentina	Coronel Pringles	2.3	Tempranillo	0	0
Argentina	Coronel Pringles	2.3	Tinta_pinheira	0	0
Argentina	Coronel Pringles	2.3	Ugni_blanc	0	0
Argentina	Coronel Suarez	18.9	Cabernet_franc	0.5	2.6455
Argentina	Coronel Suarez	18.9	Cabernet_sauvignon	0	0
Argentina	Coronel Suarez	18.9	Carignan	0	0
Argentina	Coronel Suarez	18.9	Chardonnay	2.3	12.1693
Argentina	Coronel Suarez	18.9	Cinsaut	0	0
Argentina	Coronel Suarez	18.9	Clairette	0	0
Argentina	Coronel Suarez	18.9	Dabouki	0	0
Argentina	Coronel Suarez	18.9	Grenache	0	0
Argentina	Coronel Suarez	18.9	Merlot	1	5.29101
Argentina	Coronel Suarez	18.9	Muscat_Ottonel	0	0
Argentina	Coronel Suarez	18.9	Perle_de_Csaba	0	0
Argentina	Coronel Suarez	18.9	Pinot_noir	1.6	8.46561
Argentina	Coronel Suarez	18.9	Regent	0	0
Argentina	Coronel Suarez	18.9	Riesling	0	0
Argentina	Coronel Suarez	18.9	Saperavi	0	0
Argentina	Coronel Suarez	18.9	Sauvignon_blanc	5.7	30.1587
Argentina	Coronel Suarez	18.9	Sultanine_blanc	0	0
Argentina	Coronel Suarez	18.9	Sylvaner	0	0
Argentina	Coronel Suarez	18.9	Syrah	0.6	3.1746
Argentina	Coronel Suarez	18.9	Tempranillo	0	0
Argentina	Coronel Suarez	18.9	Tinta_pinheira	0	0
Argentina	Coronel Suarez	18.9	Ugni_blanc	0	0
Argentina	Cruz del Eje	26.7	Cabernet_franc	0	0
Argentina	Cruz del Eje	26.7	Cabernet_sauvignon	0.9	3.37079
Argentina	Cruz del Eje	26.7	Carignan	0	0
Argentina	Cruz del Eje	26.7	Chardonnay	0	0
Argentina	Cruz del Eje	26.7	Cinsaut	0	0
Argentina	Cruz del Eje	26.7	Clairette	0	0
Argentina	Cruz del Eje	26.7	Dabouki	0	0
Argentina	Cruz del Eje	26.7	Grenache	0	0
Argentina	Cruz del Eje	26.7	Merlot	0	0
Argentina	Cruz del Eje	26.7	Muscat_Ottonel	0	0
Argentina	Cruz del Eje	26.7	Perle_de_Csaba	0	0
Argentina	Cruz del Eje	26.7	Pinot_noir	0	0
Argentina	Cruz del Eje	26.7	Regent	0	0
Argentina	Cruz del Eje	26.7	Riesling	0	0
Argentina	Cruz del Eje	26.7	Saperavi	0	0
Argentina	Cruz del Eje	26.7	Sauvignon_blanc	0	0
Argentina	Cruz del Eje	26.7	Sultanine_blanc	0	0
Argentina	Cruz del Eje	26.7	Sylvaner	0	0
Argentina	Cruz del Eje	26.7	Syrah	4.3	16.1049
Argentina	Cruz del Eje	26.7	Tempranillo	0	0
Argentina	Cruz del Eje	26.7	Tinta_pinheira	0	0
Argentina	Cruz del Eje	26.7	Ugni_blanc	0	0
Argentina	Curaco	3.1	Cabernet_franc	0	0
Argentina	Curaco	3.1	Cabernet_sauvignon	1	32.2581
Argentina	Curaco	3.1	Carignan	0	0
Argentina	Curaco	3.1	Chardonnay	1	32.2581
Argentina	Curaco	3.1	Cinsaut	0	0
Argentina	Curaco	3.1	Clairette	0	0
Argentina	Curaco	3.1	Dabouki	0	0
Argentina	Curaco	3.1	Grenache	0	0
Argentina	Curaco	3.1	Merlot	0	0
Argentina	Curaco	3.1	Muscat_Ottonel	0	0
Argentina	Curaco	3.1	Perle_de_Csaba	0	0
Argentina	Curaco	3.1	Pinot_noir	0	0
Argentina	Curaco	3.1	Regent	0	0
Argentina	Curaco	3.1	Riesling	0	0
Argentina	Curaco	3.1	Saperavi	0	0
Argentina	Curaco	3.1	Sauvignon_blanc	0	0
Argentina	Curaco	3.1	Sultanine_blanc	0	0
Argentina	Curaco	3.1	Sylvaner	0	0
Argentina	Curaco	3.1	Syrah	0	0
Argentina	Curaco	3.1	Tempranillo	0	0
Argentina	Curaco	3.1	Tinta_pinheira	0	0
Argentina	Curaco	3.1	Ugni_blanc	0	0
Argentina	Cushamen	19.8	Cabernet_franc	0	0
Argentina	Cushamen	19.8	Cabernet_sauvignon	0	0
Argentina	Cushamen	19.8	Carignan	0	0
Argentina	Cushamen	19.8	Chardonnay	3.4	17.1717
Argentina	Cushamen	19.8	Cinsaut	0	0
Argentina	Cushamen	19.8	Clairette	0	0
Argentina	Cushamen	19.8	Dabouki	0	0
Argentina	Cushamen	19.8	Grenache	0	0
Argentina	Cushamen	19.8	Merlot	8	40.404
Argentina	Cushamen	19.8	Muscat_Ottonel	0	0
Argentina	Cushamen	19.8	Perle_de_Csaba	0	0
Argentina	Cushamen	19.8	Pinot_noir	7	35.3535
Argentina	Cushamen	19.8	Regent	0	0
Argentina	Cushamen	19.8	Riesling	1	5.05051
Argentina	Cushamen	19.8	Saperavi	0	0
Argentina	Cushamen	19.8	Sauvignon_blanc	0.4	2.0202
Argentina	Cushamen	19.8	Sultanine_blanc	0	0
Argentina	Cushamen	19.8	Sylvaner	0	0
Argentina	Cushamen	19.8	Syrah	0	0
Argentina	Cushamen	19.8	Tempranillo	0	0
Argentina	Cushamen	19.8	Tinta_pinheira	0	0
Argentina	Cushamen	19.8	Ugni_blanc	0	0
Argentina	Daireaux	0.8	Cabernet_franc	0	0
Argentina	Daireaux	0.8	Cabernet_sauvignon	0.4	50
Argentina	Daireaux	0.8	Carignan	0	0
Argentina	Daireaux	0.8	Chardonnay	0.3	37.5
Argentina	Daireaux	0.8	Cinsaut	0	0
Argentina	Daireaux	0.8	Clairette	0	0
Argentina	Daireaux	0.8	Dabouki	0	0
Argentina	Daireaux	0.8	Grenache	0	0
Argentina	Daireaux	0.8	Merlot	0	0
Argentina	Daireaux	0.8	Muscat_Ottonel	0	0
Argentina	Daireaux	0.8	Perle_de_Csaba	0	0
Argentina	Daireaux	0.8	Pinot_noir	0	0
Argentina	Daireaux	0.8	Regent	0	0
Argentina	Daireaux	0.8	Riesling	0	0
Argentina	Daireaux	0.8	Saperavi	0	0
Argentina	Daireaux	0.8	Sauvignon_blanc	0	0
Argentina	Daireaux	0.8	Sultanine_blanc	0	0
Argentina	Daireaux	0.8	Sylvaner	0	0
Argentina	Daireaux	0.8	Syrah	0	0
Argentina	Daireaux	0.8	Tempranillo	0	0
Argentina	Daireaux	0.8	Tinta_pinheira	0	0
Argentina	Daireaux	0.8	Ugni_blanc	0	0
Argentina	De La Costa	0.222	Cabernet_franc	0	0
Argentina	De La Costa	0.222	Cabernet_sauvignon	0	0
Argentina	De La Costa	0.222	Carignan	0	0
Argentina	De La Costa	0.222	Chardonnay	0	0
Argentina	De La Costa	0.222	Cinsaut	0	0
Argentina	De La Costa	0.222	Clairette	0	0
Argentina	De La Costa	0.222	Dabouki	0	0
Argentina	De La Costa	0.222	Grenache	0	0
Argentina	De La Costa	0.222	Merlot	0	0
Argentina	De La Costa	0.222	Muscat_Ottonel	0	0
Argentina	De La Costa	0.222	Perle_de_Csaba	0	0
Argentina	De La Costa	0.222	Pinot_noir	0	0
Argentina	De La Costa	0.222	Regent	0	0
Argentina	De La Costa	0.222	Riesling	0	0
Argentina	De La Costa	0.222	Saperavi	0	0
Argentina	De La Costa	0.222	Sauvignon_blanc	0	0
Argentina	De La Costa	0.222	Sultanine_blanc	0	0
Argentina	De La Costa	0.222	Sylvaner	0	0
Argentina	De La Costa	0.222	Syrah	0	0
Argentina	De La Costa	0.222	Tempranillo	0	0
Argentina	De La Costa	0.222	Tinta_pinheira	0	0
Argentina	De La Costa	0.222	Ugni_blanc	0	0
Argentina	Diamante	3.6	Cabernet_franc	0	0
Argentina	Diamante	3.6	Cabernet_sauvignon	0	0
Argentina	Diamante	3.6	Carignan	0	0
Argentina	Diamante	3.6	Chardonnay	0	0
Argentina	Diamante	3.6	Cinsaut	0	0
Argentina	Diamante	3.6	Clairette	0	0
Argentina	Diamante	3.6	Dabouki	0	0
Argentina	Diamante	3.6	Grenache	0	0
Argentina	Diamante	3.6	Merlot	0.3	8.33333
Argentina	Diamante	3.6	Muscat_Ottonel	0	0
Argentina	Diamante	3.6	Perle_de_Csaba	0	0
Argentina	Diamante	3.6	Pinot_noir	0	0
Argentina	Diamante	3.6	Regent	0	0
Argentina	Diamante	3.6	Riesling	0	0
Argentina	Diamante	3.6	Saperavi	0	0
Argentina	Diamante	3.6	Sauvignon_blanc	0.1	2.77778
Argentina	Diamante	3.6	Sultanine_blanc	0	0
Argentina	Diamante	3.6	Sylvaner	0	0
Argentina	Diamante	3.6	Syrah	0.1	2.77778
Argentina	Diamante	3.6	Tempranillo	0	0
Argentina	Diamante	3.6	Tinta_pinheira	0	0
Argentina	Diamante	3.6	Ugni_blanc	0	0
Argentina	El Carmen	3.1	Cabernet_franc	0	0
Argentina	El Carmen	3.1	Cabernet_sauvignon	1.1	35.4839
Argentina	El Carmen	3.1	Carignan	0	0
Argentina	El Carmen	3.1	Chardonnay	0	0
Argentina	El Carmen	3.1	Cinsaut	0	0
Argentina	El Carmen	3.1	Clairette	0	0
Argentina	El Carmen	3.1	Dabouki	0	0
Argentina	El Carmen	3.1	Grenache	0	0
Argentina	El Carmen	3.1	Merlot	0.6	19.3548
Argentina	El Carmen	3.1	Muscat_Ottonel	0	0
Argentina	El Carmen	3.1	Perle_de_Csaba	0	0
Argentina	El Carmen	3.1	Pinot_noir	0.3	9.67742
Argentina	El Carmen	3.1	Regent	0	0
Argentina	El Carmen	3.1	Riesling	0	0
Argentina	El Carmen	3.1	Saperavi	0	0
Argentina	El Carmen	3.1	Sauvignon_blanc	0.4	12.9032
Argentina	El Carmen	3.1	Sultanine_blanc	0	0
Argentina	El Carmen	3.1	Sylvaner	0	0
Argentina	El Carmen	3.1	Syrah	0	0
Argentina	El Carmen	3.1	Tempranillo	0	0
Argentina	El Carmen	3.1	Tinta_pinheira	0	0
Argentina	El Carmen	3.1	Ugni_blanc	0	0
Argentina	El Cuy	59.9	Cabernet_franc	0	0
Argentina	El Cuy	59.9	Cabernet_sauvignon	3	5.00835
Argentina	El Cuy	59.9	Carignan	0	0
Argentina	El Cuy	59.9	Chardonnay	0	0
Argentina	El Cuy	59.9	Cinsaut	0	0
Argentina	El Cuy	59.9	Clairette	0	0
Argentina	El Cuy	59.9	Dabouki	0	0
Argentina	El Cuy	59.9	Grenache	0	0
Argentina	El Cuy	59.9	Merlot	19.3	32.2204
Argentina	El Cuy	59.9	Muscat_Ottonel	0	0
Argentina	El Cuy	59.9	Perle_de_Csaba	0	0
Argentina	El Cuy	59.9	Pinot_noir	0	0
Argentina	El Cuy	59.9	Regent	0	0
Argentina	El Cuy	59.9	Riesling	0	0
Argentina	El Cuy	59.9	Saperavi	0	0
Argentina	El Cuy	59.9	Sauvignon_blanc	1.1	1.83639
Argentina	El Cuy	59.9	Sultanine_blanc	0	0
Argentina	El Cuy	59.9	Sylvaner	0	0
Argentina	El Cuy	59.9	Syrah	0	0
Argentina	El Cuy	59.9	Tempranillo	0	0
Argentina	El Cuy	59.9	Tinta_pinheira	0	0
Argentina	El Cuy	59.9	Ugni_blanc	0	0
Argentina	Famatina	344.1	Cabernet_franc	8	2.32491
Argentina	Famatina	344.1	Cabernet_sauvignon	27.5	7.99186
Argentina	Famatina	344.1	Carignan	0	0
Argentina	Famatina	344.1	Chardonnay	2.9	0.842778
Argentina	Famatina	344.1	Cinsaut	0	0
Argentina	Famatina	344.1	Clairette	0	0
Argentina	Famatina	344.1	Dabouki	0	0
Argentina	Famatina	344.1	Grenache	0	0
Argentina	Famatina	344.1	Merlot	0	0
Argentina	Famatina	344.1	Muscat_Ottonel	0	0
Argentina	Famatina	344.1	Perle_de_Csaba	0	0
Argentina	Famatina	344.1	Pinot_noir	0	0
Argentina	Famatina	344.1	Regent	0	0
Argentina	Famatina	344.1	Riesling	0	0
Argentina	Famatina	344.1	Saperavi	0	0
Argentina	Famatina	344.1	Sauvignon_blanc	0	0
Argentina	Famatina	344.1	Sultanine_blanc	0	0
Argentina	Famatina	344.1	Sylvaner	0	0
Argentina	Famatina	344.1	Syrah	21.3	6.19006
Argentina	Famatina	344.1	Tempranillo	0	0
Argentina	Famatina	344.1	Tinta_pinheira	0	0
Argentina	Famatina	344.1	Ugni_blanc	0	0
Argentina	Futaleufu	4.8	Cabernet_franc	0	0
Argentina	Futaleufu	4.8	Cabernet_sauvignon	0	0
Argentina	Futaleufu	4.8	Carignan	0	0
Argentina	Futaleufu	4.8	Chardonnay	1.3	27.0833
Argentina	Futaleufu	4.8	Cinsaut	0	0
Argentina	Futaleufu	4.8	Clairette	0	0
Argentina	Futaleufu	4.8	Dabouki	0	0
Argentina	Futaleufu	4.8	Grenache	0	0
Argentina	Futaleufu	4.8	Merlot	0	0
Argentina	Futaleufu	4.8	Muscat_Ottonel	0	0
Argentina	Futaleufu	4.8	Perle_de_Csaba	0	0
Argentina	Futaleufu	4.8	Pinot_noir	2.2	45.8333
Argentina	Futaleufu	4.8	Regent	0	0
Argentina	Futaleufu	4.8	Riesling	0.6	12.5
Argentina	Futaleufu	4.8	Saperavi	0	0
Argentina	Futaleufu	4.8	Sauvignon_blanc	0.7	14.5833
Argentina	Futaleufu	4.8	Sultanine_blanc	0	0
Argentina	Futaleufu	4.8	Sylvaner	0	0
Argentina	Futaleufu	4.8	Syrah	0	0
Argentina	Futaleufu	4.8	Tempranillo	0	0
Argentina	Futaleufu	4.8	Tinta_pinheira	0	0
Argentina	Futaleufu	4.8	Ugni_blanc	0	0
Argentina	General Alvear	4027.5	Cabernet_franc	0	0
Argentina	General Alvear	4027.5	Cabernet_sauvignon	256.2	6.36127
Argentina	General Alvear	4027.5	Carignan	0	0
Argentina	General Alvear	4027.5	Chardonnay	15.9	0.394786
Argentina	General Alvear	4027.5	Cinsaut	0	0
Argentina	General Alvear	4027.5	Clairette	0	0
Argentina	General Alvear	4027.5	Dabouki	0	0
Argentina	General Alvear	4027.5	Grenache	0	0
Argentina	General Alvear	4027.5	Merlot	66.3	1.64618
Argentina	General Alvear	4027.5	Muscat_Ottonel	0	0
Argentina	General Alvear	4027.5	Perle_de_Csaba	0	0
Argentina	General Alvear	4027.5	Pinot_noir	7.2	0.178771
Argentina	General Alvear	4027.5	Regent	0	0
Argentina	General Alvear	4027.5	Riesling	0.5	0.0124146
Argentina	General Alvear	4027.5	Saperavi	0	0
Argentina	General Alvear	4027.5	Sauvignon_blanc	3.8	0.0943513
Argentina	General Alvear	4027.5	Sultanine_blanc	0	0
Argentina	General Alvear	4027.5	Sylvaner	0	0
Argentina	General Alvear	4027.5	Syrah	421.6	10.468
Argentina	General Alvear	4027.5	Tempranillo	55.9	1.38796
Argentina	General Alvear	4027.5	Tinta_pinheira	0	0
Argentina	General Alvear	4027.5	Ugni_blanc	14.5	0.360025
Argentina	General Belgrano	4	Cabernet_franc	0	0
Argentina	General Belgrano	4	Cabernet_sauvignon	0	0
Argentina	General Belgrano	4	Carignan	0	0
Argentina	General Belgrano	4	Chardonnay	0	0
Argentina	General Belgrano	4	Cinsaut	0	0
Argentina	General Belgrano	4	Clairette	0	0
Argentina	General Belgrano	4	Dabouki	0	0
Argentina	General Belgrano	4	Grenache	0	0
Argentina	General Belgrano	4	Merlot	0	0
Argentina	General Belgrano	4	Muscat_Ottonel	0	0
Argentina	General Belgrano	4	Perle_de_Csaba	0	0
Argentina	General Belgrano	4	Pinot_noir	0	0
Argentina	General Belgrano	4	Regent	0	0
Argentina	General Belgrano	4	Riesling	0	0
Argentina	General Belgrano	4	Saperavi	0	0
Argentina	General Belgrano	4	Sauvignon_blanc	0	0
Argentina	General Belgrano	4	Sultanine_blanc	0	0
Argentina	General Belgrano	4	Sylvaner	0	0
Argentina	General Belgrano	4	Syrah	0	0
Argentina	General Belgrano	4	Tempranillo	0	0
Argentina	General Belgrano	4	Tinta_pinheira	0	0
Argentina	General Belgrano	4	Ugni_blanc	0	0
Argentina	General Lamadrid	59.7	Cabernet_franc	0	0
Argentina	General Lamadrid	59.7	Cabernet_sauvignon	7.5	12.5628
Argentina	General Lamadrid	59.7	Carignan	0	0
Argentina	General Lamadrid	59.7	Chardonnay	0	0
Argentina	General Lamadrid	59.7	Cinsaut	0	0
Argentina	General Lamadrid	59.7	Clairette	0	0
Argentina	General Lamadrid	59.7	Dabouki	0	0
Argentina	General Lamadrid	59.7	Grenache	0	0
Argentina	General Lamadrid	59.7	Merlot	0	0
Argentina	General Lamadrid	59.7	Muscat_Ottonel	0	0
Argentina	General Lamadrid	59.7	Perle_de_Csaba	0	0
Argentina	General Lamadrid	59.7	Pinot_noir	0	0
Argentina	General Lamadrid	59.7	Regent	0	0
Argentina	General Lamadrid	59.7	Riesling	0	0
Argentina	General Lamadrid	59.7	Saperavi	0	0
Argentina	General Lamadrid	59.7	Sauvignon_blanc	0	0
Argentina	General Lamadrid	59.7	Sultanine_blanc	0	0
Argentina	General Lamadrid	59.7	Sylvaner	0	0
Argentina	General Lamadrid	59.7	Syrah	4.2	7.03518
Argentina	General Lamadrid	59.7	Tempranillo	0	0
Argentina	General Lamadrid	59.7	Tinta_pinheira	0	0
Argentina	General Lamadrid	59.7	Ugni_blanc	0	0
Argentina	General Pueyrredón	10.7	Cabernet_franc	0.3	2.80374
Argentina	General Pueyrredón	10.7	Cabernet_sauvignon	0.3	2.80374
Argentina	General Pueyrredón	10.7	Carignan	0	0
Argentina	General Pueyrredón	10.7	Chardonnay	3.2	29.9065
Argentina	General Pueyrredón	10.7	Cinsaut	0	0
Argentina	General Pueyrredón	10.7	Clairette	0	0
Argentina	General Pueyrredón	10.7	Dabouki	0	0
Argentina	General Pueyrredón	10.7	Grenache	0	0
Argentina	General Pueyrredón	10.7	Merlot	0.3	2.80374
Argentina	General Pueyrredón	10.7	Muscat_Ottonel	0	0
Argentina	General Pueyrredón	10.7	Perle_de_Csaba	0	0
Argentina	General Pueyrredón	10.7	Pinot_noir	2.8	26.1682
Argentina	General Pueyrredón	10.7	Regent	0	0
Argentina	General Pueyrredón	10.7	Riesling	0.3	2.80374
Argentina	General Pueyrredón	10.7	Saperavi	0	0
Argentina	General Pueyrredón	10.7	Sauvignon_blanc	2.9	27.1028
Argentina	General Pueyrredón	10.7	Sultanine_blanc	0	0
Argentina	General Pueyrredón	10.7	Sylvaner	0	0
Argentina	General Pueyrredón	10.7	Syrah	0	0
Argentina	General Pueyrredón	10.7	Tempranillo	0	0
Argentina	General Pueyrredón	10.7	Tinta_pinheira	0	0
Argentina	General Pueyrredón	10.7	Ugni_blanc	0	0
Argentina	General Roca	1173.6	Cabernet_franc	9.2	0.783913
Argentina	General Roca	1173.6	Cabernet_sauvignon	53.8	4.58419
Argentina	General Roca	1173.6	Carignan	0	0
Argentina	General Roca	1173.6	Chardonnay	24.4	2.07907
Argentina	General Roca	1173.6	Cinsaut	0	0
Argentina	General Roca	1173.6	Clairette	0	0
Argentina	General Roca	1173.6	Dabouki	0	0
Argentina	General Roca	1173.6	Grenache	0	0
Argentina	General Roca	1173.6	Merlot	206.9	17.6295
Argentina	General Roca	1173.6	Muscat_Ottonel	0	0
Argentina	General Roca	1173.6	Perle_de_Csaba	0	0
Argentina	General Roca	1173.6	Pinot_noir	0	0
Argentina	General Roca	1173.6	Regent	0	0
Argentina	General Roca	1173.6	Riesling	2.1	0.178937
Argentina	General Roca	1173.6	Saperavi	0	0
Argentina	General Roca	1173.6	Sauvignon_blanc	18.4	1.56783
Argentina	General Roca	1173.6	Sultanine_blanc	0	0
Argentina	General Roca	1173.6	Sylvaner	0	0
Argentina	General Roca	1173.6	Syrah	5.5	0.468643
Argentina	General Roca	1173.6	Tempranillo	0	0
Argentina	General Roca	1173.6	Tinta_pinheira	0	0
Argentina	General Roca	1173.6	Ugni_blanc	4	0.340832
Argentina	Godoy Cruz	1.3	Cabernet_franc	0	0
Argentina	Godoy Cruz	1.3	Cabernet_sauvignon	0	0
Argentina	Godoy Cruz	1.3	Carignan	0	0
Argentina	Godoy Cruz	1.3	Chardonnay	0	0
Argentina	Godoy Cruz	1.3	Cinsaut	0	0
Argentina	Godoy Cruz	1.3	Clairette	0	0
Argentina	Godoy Cruz	1.3	Dabouki	0	0
Argentina	Godoy Cruz	1.3	Grenache	0	0
Argentina	Godoy Cruz	1.3	Merlot	0	0
Argentina	Godoy Cruz	1.3	Muscat_Ottonel	0	0
Argentina	Godoy Cruz	1.3	Perle_de_Csaba	0	0
Argentina	Godoy Cruz	1.3	Pinot_noir	0	0
Argentina	Godoy Cruz	1.3	Regent	0	0
Argentina	Godoy Cruz	1.3	Riesling	0	0
Argentina	Godoy Cruz	1.3	Saperavi	0	0
Argentina	Godoy Cruz	1.3	Sauvignon_blanc	0	0
Argentina	Godoy Cruz	1.3	Sultanine_blanc	0	0
Argentina	Godoy Cruz	1.3	Sylvaner	0	0
Argentina	Godoy Cruz	1.3	Syrah	0	0
Argentina	Godoy Cruz	1.3	Tempranillo	0	0
Argentina	Godoy Cruz	1.3	Tinta_pinheira	0	0
Argentina	Godoy Cruz	1.3	Ugni_blanc	0	0
Argentina	Gualeguaychu	1	Cabernet_franc	0.5	50
Argentina	Gualeguaychu	1	Cabernet_sauvignon	0	0
Argentina	Gualeguaychu	1	Carignan	0	0
Argentina	Gualeguaychu	1	Chardonnay	0	0
Argentina	Gualeguaychu	1	Cinsaut	0	0
Argentina	Gualeguaychu	1	Clairette	0	0
Argentina	Gualeguaychu	1	Dabouki	0	0
Argentina	Gualeguaychu	1	Grenache	0	0
Argentina	Gualeguaychu	1	Merlot	0	0
Argentina	Gualeguaychu	1	Muscat_Ottonel	0	0
Argentina	Gualeguaychu	1	Perle_de_Csaba	0	0
Argentina	Gualeguaychu	1	Pinot_noir	0	0
Argentina	Gualeguaychu	1	Regent	0	0
Argentina	Gualeguaychu	1	Riesling	0	0
Argentina	Gualeguaychu	1	Saperavi	0	0
Argentina	Gualeguaychu	1	Sauvignon_blanc	0.3	30
Argentina	Gualeguaychu	1	Sultanine_blanc	0	0
Argentina	Gualeguaychu	1	Sylvaner	0	0
Argentina	Gualeguaychu	1	Syrah	0	0
Argentina	Gualeguaychu	1	Tempranillo	0	0
Argentina	Gualeguaychu	1	Tinta_pinheira	0	0
Argentina	Gualeguaychu	1	Ugni_blanc	0	0
Argentina	Guaymallén	629.9	Cabernet_franc	0	0
Argentina	Guaymallén	629.9	Cabernet_sauvignon	35.7	5.66757
Argentina	Guaymallén	629.9	Carignan	0	0
Argentina	Guaymallén	629.9	Chardonnay	25.7	4.08001
Argentina	Guaymallén	629.9	Cinsaut	0	0
Argentina	Guaymallén	629.9	Clairette	0	0
Argentina	Guaymallén	629.9	Dabouki	0	0
Argentina	Guaymallén	629.9	Grenache	0	0
Argentina	Guaymallén	629.9	Merlot	15.8	2.50833
Argentina	Guaymallén	629.9	Muscat_Ottonel	0	0
Argentina	Guaymallén	629.9	Perle_de_Csaba	0	0
Argentina	Guaymallén	629.9	Pinot_noir	0.2	0.0317511
Argentina	Guaymallén	629.9	Regent	0	0
Argentina	Guaymallén	629.9	Riesling	0	0
Argentina	Guaymallén	629.9	Saperavi	0	0
Argentina	Guaymallén	629.9	Sauvignon_blanc	1.4	0.222258
Argentina	Guaymallén	629.9	Sultanine_blanc	0	0
Argentina	Guaymallén	629.9	Sylvaner	0	0
Argentina	Guaymallén	629.9	Syrah	54.2	8.60454
Argentina	Guaymallén	629.9	Tempranillo	23.4	3.71488
Argentina	Guaymallén	629.9	Tinta_pinheira	0	0
Argentina	Guaymallén	629.9	Ugni_blanc	8.9	1.41292
Argentina	Humahuaca	4.8	Cabernet_franc	0	0
Argentina	Humahuaca	4.8	Cabernet_sauvignon	0.1	2.08333
Argentina	Humahuaca	4.8	Carignan	0	0
Argentina	Humahuaca	4.8	Chardonnay	0	0
Argentina	Humahuaca	4.8	Cinsaut	0	0
Argentina	Humahuaca	4.8	Clairette	0	0
Argentina	Humahuaca	4.8	Dabouki	0	0
Argentina	Humahuaca	4.8	Grenache	0	0
Argentina	Humahuaca	4.8	Merlot	1.2	25
Argentina	Humahuaca	4.8	Muscat_Ottonel	0	0
Argentina	Humahuaca	4.8	Perle_de_Csaba	0	0
Argentina	Humahuaca	4.8	Pinot_noir	0.8	16.6667
Argentina	Humahuaca	4.8	Regent	0	0
Argentina	Humahuaca	4.8	Riesling	0	0
Argentina	Humahuaca	4.8	Saperavi	0	0
Argentina	Humahuaca	4.8	Sauvignon_blanc	0	0
Argentina	Humahuaca	4.8	Sultanine_blanc	0	0
Argentina	Humahuaca	4.8	Sylvaner	0	0
Argentina	Humahuaca	4.8	Syrah	0	0
Argentina	Humahuaca	4.8	Tempranillo	0	0
Argentina	Humahuaca	4.8	Tinta_pinheira	0	0
Argentina	Humahuaca	4.8	Ugni_blanc	0	0
Argentina	Iglesia	7.2	Cabernet_franc	0	0
Argentina	Iglesia	7.2	Cabernet_sauvignon	0.1	1.38889
Argentina	Iglesia	7.2	Carignan	0	0
Argentina	Iglesia	7.2	Chardonnay	0	0
Argentina	Iglesia	7.2	Cinsaut	0	0
Argentina	Iglesia	7.2	Clairette	0	0
Argentina	Iglesia	7.2	Dabouki	0	0
Argentina	Iglesia	7.2	Grenache	0	0
Argentina	Iglesia	7.2	Merlot	0	0
Argentina	Iglesia	7.2	Muscat_Ottonel	0	0
Argentina	Iglesia	7.2	Perle_de_Csaba	0	0
Argentina	Iglesia	7.2	Pinot_noir	0	0
Argentina	Iglesia	7.2	Regent	0	0
Argentina	Iglesia	7.2	Riesling	0	0
Argentina	Iglesia	7.2	Saperavi	0	0
Argentina	Iglesia	7.2	Sauvignon_blanc	0	0
Argentina	Iglesia	7.2	Sultanine_blanc	0	0
Argentina	Iglesia	7.2	Sylvaner	0	0
Argentina	Iglesia	7.2	Syrah	0	0
Argentina	Iglesia	7.2	Tempranillo	0	0
Argentina	Iglesia	7.2	Tinta_pinheira	0	0
Argentina	Iglesia	7.2	Ugni_blanc	0	0
Argentina	Ischilin	49.2	Cabernet_franc	0	0
Argentina	Ischilin	49.2	Cabernet_sauvignon	5.1	10.3659
Argentina	Ischilin	49.2	Carignan	0	0
Argentina	Ischilin	49.2	Chardonnay	1.3	2.64228
Argentina	Ischilin	49.2	Cinsaut	0	0
Argentina	Ischilin	49.2	Clairette	0	0
Argentina	Ischilin	49.2	Dabouki	0	0
Argentina	Ischilin	49.2	Grenache	0	0
Argentina	Ischilin	49.2	Merlot	3.1	6.30081
Argentina	Ischilin	49.2	Muscat_Ottonel	0	0
Argentina	Ischilin	49.2	Perle_de_Csaba	0	0
Argentina	Ischilin	49.2	Pinot_noir	14.2	28.8618
Argentina	Ischilin	49.2	Regent	0	0
Argentina	Ischilin	49.2	Riesling	0	0
Argentina	Ischilin	49.2	Saperavi	0	0
Argentina	Ischilin	49.2	Sauvignon_blanc	0.9	1.82927
Argentina	Ischilin	49.2	Sultanine_blanc	0	0
Argentina	Ischilin	49.2	Sylvaner	0	0
Argentina	Ischilin	49.2	Syrah	0	0
Argentina	Ischilin	49.2	Tempranillo	0	0
Argentina	Ischilin	49.2	Tinta_pinheira	0	0
Argentina	Ischilin	49.2	Ugni_blanc	0	0
Argentina	Junín - Bs. As.	0.2	Cabernet_franc	0	0
Argentina	Junín - Bs. As.	0.2	Cabernet_sauvignon	0	0
Argentina	Junín - Bs. As.	0.2	Carignan	0	0
Argentina	Junín - Bs. As.	0.2	Chardonnay	0	0
Argentina	Junín - Bs. As.	0.2	Cinsaut	0	0
Argentina	Junín - Bs. As.	0.2	Clairette	0	0
Argentina	Junín - Bs. As.	0.2	Dabouki	0	0
Argentina	Junín - Bs. As.	0.2	Grenache	0	0
Argentina	Junín - Bs. As.	0.2	Merlot	0	0
Argentina	Junín - Bs. As.	0.2	Muscat_Ottonel	0	0
Argentina	Junín - Bs. As.	0.2	Perle_de_Csaba	0	0
Argentina	Junín - Bs. As.	0.2	Pinot_noir	0	0
Argentina	Junín - Bs. As.	0.2	Regent	0	0
Argentina	Junín - Bs. As.	0.2	Riesling	0	0
Argentina	Junín - Bs. As.	0.2	Saperavi	0	0
Argentina	Junín - Bs. As.	0.2	Sauvignon_blanc	0	0
Argentina	Junín - Bs. As.	0.2	Sultanine_blanc	0	0
Argentina	Junín - Bs. As.	0.2	Sylvaner	0	0
Argentina	Junín - Bs. As.	0.2	Syrah	0	0
Argentina	Junín - Bs. As.	0.2	Tempranillo	0	0
Argentina	Junín - Bs. As.	0.2	Tinta_pinheira	0	0
Argentina	Junín - Bs. As.	0.2	Ugni_blanc	0	0
Argentina	Junín - Mendoza	11708.8	Cabernet_franc	7.7	0.0657625
Argentina	Junín - Mendoza	11708.8	Cabernet_sauvignon	464.8	3.96966
Argentina	Junín - Mendoza	11708.8	Carignan	0	0
Argentina	Junín - Mendoza	11708.8	Chardonnay	396	3.38207
Argentina	Junín - Mendoza	11708.8	Cinsaut	0.2	0.00170812
Argentina	Junín - Mendoza	11708.8	Clairette	0	0
Argentina	Junín - Mendoza	11708.8	Dabouki	0	0
Argentina	Junín - Mendoza	11708.8	Grenache	2	0.0170812
Argentina	Junín - Mendoza	11708.8	Merlot	269.7	2.3034
Argentina	Junín - Mendoza	11708.8	Muscat_Ottonel	0	0
Argentina	Junín - Mendoza	11708.8	Perle_de_Csaba	0	0
Argentina	Junín - Mendoza	11708.8	Pinot_noir	0.8	0.00683247
Argentina	Junín - Mendoza	11708.8	Regent	0	0
Argentina	Junín - Mendoza	11708.8	Riesling	5	0.0427029
Argentina	Junín - Mendoza	11708.8	Saperavi	0	0
Argentina	Junín - Mendoza	11708.8	Sauvignon_blanc	71.5	0.610652
Argentina	Junín - Mendoza	11708.8	Sultanine_blanc	0	0
Argentina	Junín - Mendoza	11708.8	Sylvaner	3.4	0.029038
Argentina	Junín - Mendoza	11708.8	Syrah	520.4	4.44452
Argentina	Junín - Mendoza	11708.8	Tempranillo	333.4	2.84743
Argentina	Junín - Mendoza	11708.8	Tinta_pinheira	0	0
Argentina	Junín - Mendoza	11708.8	Ugni_blanc	142.5	1.21703
Argentina	Junín - San Luis	27.3	Cabernet_franc	0	0
Argentina	Junín - San Luis	27.3	Cabernet_sauvignon	0.5	1.8315
Argentina	Junín - San Luis	27.3	Carignan	0	0
Argentina	Junín - San Luis	27.3	Chardonnay	0	0
Argentina	Junín - San Luis	27.3	Cinsaut	0	0
Argentina	Junín - San Luis	27.3	Clairette	0	0
Argentina	Junín - San Luis	27.3	Dabouki	0	0
Argentina	Junín - San Luis	27.3	Grenache	0	0
Argentina	Junín - San Luis	27.3	Merlot	0.1	0.3663
Argentina	Junín - San Luis	27.3	Muscat_Ottonel	0	0
Argentina	Junín - San Luis	27.3	Perle_de_Csaba	0	0
Argentina	Junín - San Luis	27.3	Pinot_noir	0	0
Argentina	Junín - San Luis	27.3	Regent	0	0
Argentina	Junín - San Luis	27.3	Riesling	0	0
Argentina	Junín - San Luis	27.3	Saperavi	0	0
Argentina	Junín - San Luis	27.3	Sauvignon_blanc	0	0
Argentina	Junín - San Luis	27.3	Sultanine_blanc	0	0
Argentina	Junín - San Luis	27.3	Sylvaner	0	0
Argentina	Junín - San Luis	27.3	Syrah	6.5	23.8095
Argentina	Junín - San Luis	27.3	Tempranillo	3	10.989
Argentina	Junín - San Luis	27.3	Tinta_pinheira	0	0
Argentina	Junín - San Luis	27.3	Ugni_blanc	0	0
Argentina	La Paz	299.6	Cabernet_franc	0	0
Argentina	La Paz	299.6	Cabernet_sauvignon	40.8	13.6182
Argentina	La Paz	299.6	Carignan	0	0
Argentina	La Paz	299.6	Chardonnay	5.8	1.93591
Argentina	La Paz	299.6	Cinsaut	0	0
Argentina	La Paz	299.6	Clairette	0	0
Argentina	La Paz	299.6	Dabouki	0	0
Argentina	La Paz	299.6	Grenache	0	0
Argentina	La Paz	299.6	Merlot	0.2	0.0667557
Argentina	La Paz	299.6	Muscat_Ottonel	0	0
Argentina	La Paz	299.6	Perle_de_Csaba	0	0
Argentina	La Paz	299.6	Pinot_noir	0	0
Argentina	La Paz	299.6	Regent	0	0
Argentina	La Paz	299.6	Riesling	0	0
Argentina	La Paz	299.6	Saperavi	0	0
Argentina	La Paz	299.6	Sauvignon_blanc	2	0.667557
Argentina	La Paz	299.6	Sultanine_blanc	0	0
Argentina	La Paz	299.6	Sylvaner	0	0
Argentina	La Paz	299.6	Syrah	34.3	11.4486
Argentina	La Paz	299.6	Tempranillo	17.4	5.80774
Argentina	La Paz	299.6	Tinta_pinheira	0	0
Argentina	La Paz	299.6	Ugni_blanc	0	0
Argentina	La Viña	5.1	Cabernet_franc	0	0
Argentina	La Viña	5.1	Cabernet_sauvignon	1.2	23.5294
Argentina	La Viña	5.1	Carignan	0	0
Argentina	La Viña	5.1	Chardonnay	0	0
Argentina	La Viña	5.1	Cinsaut	0	0
Argentina	La Viña	5.1	Clairette	0	0
Argentina	La Viña	5.1	Dabouki	0	0
Argentina	La Viña	5.1	Grenache	0	0
Argentina	La Viña	5.1	Merlot	0	0
Argentina	La Viña	5.1	Muscat_Ottonel	0	0
Argentina	La Viña	5.1	Perle_de_Csaba	0	0
Argentina	La Viña	5.1	Pinot_noir	0	0
Argentina	La Viña	5.1	Regent	0	0
Argentina	La Viña	5.1	Riesling	0	0
Argentina	La Viña	5.1	Saperavi	0	0
Argentina	La Viña	5.1	Sauvignon_blanc	0	0
Argentina	La Viña	5.1	Sultanine_blanc	0	0
Argentina	La Viña	5.1	Sylvaner	0	0
Argentina	La Viña	5.1	Syrah	0.2	3.92157
Argentina	La Viña	5.1	Tempranillo	0	0
Argentina	La Viña	5.1	Tinta_pinheira	0	0
Argentina	La Viña	5.1	Ugni_blanc	0	0
Argentina	Lacar	0.5	Cabernet_franc	0	0
Argentina	Lacar	0.5	Cabernet_sauvignon	0	0
Argentina	Lacar	0.5	Carignan	0	0
Argentina	Lacar	0.5	Chardonnay	0.1	20
Argentina	Lacar	0.5	Cinsaut	0	0
Argentina	Lacar	0.5	Clairette	0	0
Argentina	Lacar	0.5	Dabouki	0	0
Argentina	Lacar	0.5	Grenache	0	0
Argentina	Lacar	0.5	Merlot	0.1	20
Argentina	Lacar	0.5	Muscat_Ottonel	0	0
Argentina	Lacar	0.5	Perle_de_Csaba	0	0
Argentina	Lacar	0.5	Pinot_noir	0.1	20
Argentina	Lacar	0.5	Regent	0	0
Argentina	Lacar	0.5	Riesling	0.1	20
Argentina	Lacar	0.5	Saperavi	0	0
Argentina	Lacar	0.5	Sauvignon_blanc	0	0
Argentina	Lacar	0.5	Sultanine_blanc	0	0
Argentina	Lacar	0.5	Sylvaner	0	0
Argentina	Lacar	0.5	Syrah	0	0
Argentina	Lacar	0.5	Tempranillo	0	0
Argentina	Lacar	0.5	Tinta_pinheira	0	0
Argentina	Lacar	0.5	Ugni_blanc	0	0
Argentina	Languiñeo	0.1	Cabernet_franc	0	0
Argentina	Languiñeo	0.1	Cabernet_sauvignon	0	0
Argentina	Languiñeo	0.1	Carignan	0	0
Argentina	Languiñeo	0.1	Chardonnay	0.1	100
Argentina	Languiñeo	0.1	Cinsaut	0	0
Argentina	Languiñeo	0.1	Clairette	0	0
Argentina	Languiñeo	0.1	Dabouki	0	0
Argentina	Languiñeo	0.1	Grenache	0	0
Argentina	Languiñeo	0.1	Merlot	0	0
Argentina	Languiñeo	0.1	Muscat_Ottonel	0	0
Argentina	Languiñeo	0.1	Perle_de_Csaba	0	0
Argentina	Languiñeo	0.1	Pinot_noir	0	0
Argentina	Languiñeo	0.1	Regent	0	0
Argentina	Languiñeo	0.1	Riesling	0	0
Argentina	Languiñeo	0.1	Saperavi	0	0
Argentina	Languiñeo	0.1	Sauvignon_blanc	0	0
Argentina	Languiñeo	0.1	Sultanine_blanc	0	0
Argentina	Languiñeo	0.1	Sylvaner	0	0
Argentina	Languiñeo	0.1	Syrah	0	0
Argentina	Languiñeo	0.1	Tempranillo	0	0
Argentina	Languiñeo	0.1	Tinta_pinheira	0	0
Argentina	Languiñeo	0.1	Ugni_blanc	0	0
Argentina	Las Heras	1528.5	Cabernet_franc	0	0
Argentina	Las Heras	1528.5	Cabernet_sauvignon	84.3	5.51521
Argentina	Las Heras	1528.5	Carignan	0	0
Argentina	Las Heras	1528.5	Chardonnay	35.3	2.30945
Argentina	Las Heras	1528.5	Cinsaut	0	0
Argentina	Las Heras	1528.5	Clairette	0	0
Argentina	Las Heras	1528.5	Dabouki	0	0
Argentina	Las Heras	1528.5	Grenache	0	0
Argentina	Las Heras	1528.5	Merlot	22.3	1.45895
Argentina	Las Heras	1528.5	Muscat_Ottonel	0	0
Argentina	Las Heras	1528.5	Perle_de_Csaba	0	0
Argentina	Las Heras	1528.5	Pinot_noir	3.2	0.209356
Argentina	Las Heras	1528.5	Regent	0	0
Argentina	Las Heras	1528.5	Riesling	0.5	0.0327118
Argentina	Las Heras	1528.5	Saperavi	0	0
Argentina	Las Heras	1528.5	Sauvignon_blanc	10.6	0.69349
Argentina	Las Heras	1528.5	Sultanine_blanc	0	0
Argentina	Las Heras	1528.5	Sylvaner	0	0
Argentina	Las Heras	1528.5	Syrah	85.9	5.61989
Argentina	Las Heras	1528.5	Tempranillo	33.1	2.16552
Argentina	Las Heras	1528.5	Tinta_pinheira	0	0
Argentina	Las Heras	1528.5	Ugni_blanc	38.4	2.51227
Argentina	Lavalle	13763.4	Cabernet_franc	7.5	0.0544923
Argentina	Lavalle	13763.4	Cabernet_sauvignon	495	3.5965
Argentina	Lavalle	13763.4	Carignan	0	0
Argentina	Lavalle	13763.4	Chardonnay	235.5	1.71106
Argentina	Lavalle	13763.4	Cinsaut	0	0
Argentina	Lavalle	13763.4	Clairette	0	0
Argentina	Lavalle	13763.4	Dabouki	0	0
Argentina	Lavalle	13763.4	Grenache	0	0
Argentina	Lavalle	13763.4	Merlot	272.6	1.98062
Argentina	Lavalle	13763.4	Muscat_Ottonel	0	0
Argentina	Lavalle	13763.4	Perle_de_Csaba	0	0
Argentina	Lavalle	13763.4	Pinot_noir	6.2	0.045047
Argentina	Lavalle	13763.4	Regent	0	0
Argentina	Lavalle	13763.4	Riesling	6.2	0.045047
Argentina	Lavalle	13763.4	Saperavi	0	0
Argentina	Lavalle	13763.4	Sauvignon_blanc	48.9	0.35529
Argentina	Lavalle	13763.4	Sultanine_blanc	0	0
Argentina	Lavalle	13763.4	Sylvaner	0	0
Argentina	Lavalle	13763.4	Syrah	1491.6	10.8374
Argentina	Lavalle	13763.4	Tempranillo	646.2	4.69506
Argentina	Lavalle	13763.4	Tinta_pinheira	0	0
Argentina	Lavalle	13763.4	Ugni_blanc	192.6	1.39936
Argentina	Leandro Alem	0.5	Cabernet_franc	0	0
Argentina	Leandro Alem	0.5	Cabernet_sauvignon	0	0
Argentina	Leandro Alem	0.5	Carignan	0	0
Argentina	Leandro Alem	0.5	Chardonnay	0	0
Argentina	Leandro Alem	0.5	Cinsaut	0	0
Argentina	Leandro Alem	0.5	Clairette	0	0
Argentina	Leandro Alem	0.5	Dabouki	0	0
Argentina	Leandro Alem	0.5	Grenache	0	0
Argentina	Leandro Alem	0.5	Merlot	0	0
Argentina	Leandro Alem	0.5	Muscat_Ottonel	0	0
Argentina	Leandro Alem	0.5	Perle_de_Csaba	0	0
Argentina	Leandro Alem	0.5	Pinot_noir	0	0
Argentina	Leandro Alem	0.5	Regent	0	0
Argentina	Leandro Alem	0.5	Riesling	0.3	60
Argentina	Leandro Alem	0.5	Saperavi	0	0
Argentina	Leandro Alem	0.5	Sauvignon_blanc	0	0
Argentina	Leandro Alem	0.5	Sultanine_blanc	0	0
Argentina	Leandro Alem	0.5	Sylvaner	0	0
Argentina	Leandro Alem	0.5	Syrah	0	0
Argentina	Leandro Alem	0.5	Tempranillo	0	0
Argentina	Leandro Alem	0.5	Tinta_pinheira	0	0
Argentina	Leandro Alem	0.5	Ugni_blanc	0	0
Argentina	Luján de Cuyo	15829.8	Cabernet_franc	227.2	1.43527
Argentina	Luján de Cuyo	15829.8	Cabernet_sauvignon	2331.8	14.7304
Argentina	Luján de Cuyo	15829.8	Carignan	4	0.0252688
Argentina	Luján de Cuyo	15829.8	Chardonnay	601.1	3.79727
Argentina	Luján de Cuyo	15829.8	Cinsaut	0	0
Argentina	Luján de Cuyo	15829.8	Clairette	0	0
Argentina	Luján de Cuyo	15829.8	Dabouki	0	0
Argentina	Luján de Cuyo	15829.8	Grenache	1.9	0.0120027
Argentina	Luján de Cuyo	15829.8	Merlot	452.8	2.86043
Argentina	Luján de Cuyo	15829.8	Muscat_Ottonel	0	0
Argentina	Luján de Cuyo	15829.8	Perle_de_Csaba	0	0
Argentina	Luján de Cuyo	15829.8	Pinot_noir	161.4	1.0196
Argentina	Luján de Cuyo	15829.8	Regent	0	0
Argentina	Luján de Cuyo	15829.8	Riesling	6.5	0.0410618
Argentina	Luján de Cuyo	15829.8	Saperavi	0	0
Argentina	Luján de Cuyo	15829.8	Sauvignon_blanc	249	1.57298
Argentina	Luján de Cuyo	15829.8	Sultanine_blanc	0	0
Argentina	Luján de Cuyo	15829.8	Sylvaner	0	0
Argentina	Luján de Cuyo	15829.8	Syrah	342.7	2.1649
Argentina	Luján de Cuyo	15829.8	Tempranillo	210.5	1.32977
Argentina	Luján de Cuyo	15829.8	Tinta_pinheira	0	0
Argentina	Luján de Cuyo	15829.8	Ugni_blanc	31.5	0.198992
Argentina	Maipú	12343.3	Cabernet_franc	61.8	0.500676
Argentina	Maipú	12343.3	Cabernet_sauvignon	1534.1	12.4286
Argentina	Maipú	12343.3	Carignan	0	0
Argentina	Maipú	12343.3	Chardonnay	559.3	4.5312
Argentina	Maipú	12343.3	Cinsaut	0	0
Argentina	Maipú	12343.3	Clairette	0	0
Argentina	Maipú	12343.3	Dabouki	0	0
Argentina	Maipú	12343.3	Grenache	1.9	0.015393
Argentina	Maipú	12343.3	Merlot	380.6	3.08345
Argentina	Maipú	12343.3	Muscat_Ottonel	0	0
Argentina	Maipú	12343.3	Perle_de_Csaba	0	0
Argentina	Maipú	12343.3	Pinot_noir	58.6	0.474751
Argentina	Maipú	12343.3	Regent	0	0
Argentina	Maipú	12343.3	Riesling	8.4	0.0680531
Argentina	Maipú	12343.3	Saperavi	0	0
Argentina	Maipú	12343.3	Sauvignon_blanc	166.8	1.35134
Argentina	Maipú	12343.3	Sultanine_blanc	0	0
Argentina	Maipú	12343.3	Sylvaner	0	0
Argentina	Maipú	12343.3	Syrah	522.8	4.2355
Argentina	Maipú	12343.3	Tempranillo	536.7	4.34811
Argentina	Maipú	12343.3	Tinta_pinheira	0	0
Argentina	Maipú	12343.3	Ugni_blanc	79.2	0.641644
Argentina	Molinos	123.6	Cabernet_franc	0	0
Argentina	Molinos	123.6	Cabernet_sauvignon	18.4	14.8867
Argentina	Molinos	123.6	Carignan	0	0
Argentina	Molinos	123.6	Chardonnay	0.9	0.728155
Argentina	Molinos	123.6	Cinsaut	0	0
Argentina	Molinos	123.6	Clairette	0	0
Argentina	Molinos	123.6	Dabouki	0	0
Argentina	Molinos	123.6	Grenache	0	0
Argentina	Molinos	123.6	Merlot	0.3	0.242718
Argentina	Molinos	123.6	Muscat_Ottonel	0	0
Argentina	Molinos	123.6	Perle_de_Csaba	0	0
Argentina	Molinos	123.6	Pinot_noir	0	0
Argentina	Molinos	123.6	Regent	0	0
Argentina	Molinos	123.6	Riesling	0	0
Argentina	Molinos	123.6	Saperavi	0	0
Argentina	Molinos	123.6	Sauvignon_blanc	4.5	3.64078
Argentina	Molinos	123.6	Sultanine_blanc	0	0
Argentina	Molinos	123.6	Sylvaner	0	0
Argentina	Molinos	123.6	Syrah	4.2	3.39806
Argentina	Molinos	123.6	Tempranillo	1.9	1.53722
Argentina	Molinos	123.6	Tinta_pinheira	0	0
Argentina	Molinos	123.6	Ugni_blanc	0	0
Argentina	Nogoya	0.3	Cabernet_franc	0	0
Argentina	Nogoya	0.3	Cabernet_sauvignon	0	0
Argentina	Nogoya	0.3	Carignan	0	0
Argentina	Nogoya	0.3	Chardonnay	0	0
Argentina	Nogoya	0.3	Cinsaut	0	0
Argentina	Nogoya	0.3	Clairette	0	0
Argentina	Nogoya	0.3	Dabouki	0	0
Argentina	Nogoya	0.3	Grenache	0	0
Argentina	Nogoya	0.3	Merlot	0.3	100
Argentina	Nogoya	0.3	Muscat_Ottonel	0	0
Argentina	Nogoya	0.3	Perle_de_Csaba	0	0
Argentina	Nogoya	0.3	Pinot_noir	0	0
Argentina	Nogoya	0.3	Regent	0	0
Argentina	Nogoya	0.3	Riesling	0	0
Argentina	Nogoya	0.3	Saperavi	0	0
Argentina	Nogoya	0.3	Sauvignon_blanc	0	0
Argentina	Nogoya	0.3	Sultanine_blanc	0	0
Argentina	Nogoya	0.3	Sylvaner	0	0
Argentina	Nogoya	0.3	Syrah	0	0
Argentina	Nogoya	0.3	Tempranillo	0	0
Argentina	Nogoya	0.3	Tinta_pinheira	0	0
Argentina	Nogoya	0.3	Ugni_blanc	0	0
Argentina	Ñorquin	0.6	Cabernet_franc	0	0
Argentina	Ñorquin	0.6	Cabernet_sauvignon	0	0
Argentina	Ñorquin	0.6	Carignan	0	0
Argentina	Ñorquin	0.6	Chardonnay	0	0
Argentina	Ñorquin	0.6	Cinsaut	0	0
Argentina	Ñorquin	0.6	Clairette	0	0
Argentina	Ñorquin	0.6	Dabouki	0	0
Argentina	Ñorquin	0.6	Grenache	0	0
Argentina	Ñorquin	0.6	Merlot	0.5	83.3333
Argentina	Ñorquin	0.6	Muscat_Ottonel	0	0
Argentina	Ñorquin	0.6	Perle_de_Csaba	0	0
Argentina	Ñorquin	0.6	Pinot_noir	0	0
Argentina	Ñorquin	0.6	Regent	0	0
Argentina	Ñorquin	0.6	Riesling	0	0
Argentina	Ñorquin	0.6	Saperavi	0	0
Argentina	Ñorquin	0.6	Sauvignon_blanc	0	0
Argentina	Ñorquin	0.6	Sultanine_blanc	0	0
Argentina	Ñorquin	0.6	Sylvaner	0	0
Argentina	Ñorquin	0.6	Syrah	0	0
Argentina	Ñorquin	0.6	Tempranillo	0	0
Argentina	Ñorquin	0.6	Tinta_pinheira	0	0
Argentina	Ñorquin	0.6	Ugni_blanc	0	0
Argentina	Nueve de Julio	2137.5	Cabernet_franc	8.9	0.416374
Argentina	Nueve de Julio	2137.5	Cabernet_sauvignon	103.9	4.86082
Argentina	Nueve de Julio	2137.5	Carignan	0	0
Argentina	Nueve de Julio	2137.5	Chardonnay	63.8	2.9848
Argentina	Nueve de Julio	2137.5	Cinsaut	0	0
Argentina	Nueve de Julio	2137.5	Clairette	0	0
Argentina	Nueve de Julio	2137.5	Dabouki	0	0
Argentina	Nueve de Julio	2137.5	Grenache	0	0
Argentina	Nueve de Julio	2137.5	Merlot	4.4	0.205848
Argentina	Nueve de Julio	2137.5	Muscat_Ottonel	0	0
Argentina	Nueve de Julio	2137.5	Perle_de_Csaba	0	0
Argentina	Nueve de Julio	2137.5	Pinot_noir	0	0
Argentina	Nueve de Julio	2137.5	Regent	0	0
Argentina	Nueve de Julio	2137.5	Riesling	0.8	0.0374269
Argentina	Nueve de Julio	2137.5	Saperavi	0	0
Argentina	Nueve de Julio	2137.5	Sauvignon_blanc	19.1	0.893567
Argentina	Nueve de Julio	2137.5	Sultanine_blanc	0	0
Argentina	Nueve de Julio	2137.5	Sylvaner	0	0
Argentina	Nueve de Julio	2137.5	Syrah	215.1	10.0632
Argentina	Nueve de Julio	2137.5	Tempranillo	9.1	0.425731
Argentina	Nueve de Julio	2137.5	Tinta_pinheira	0	0
Argentina	Nueve de Julio	2137.5	Ugni_blanc	14.9	0.697076
Argentina	Paraná	5.6	Cabernet_franc	0	0
Argentina	Paraná	5.6	Cabernet_sauvignon	0.4	7.14286
Argentina	Paraná	5.6	Carignan	0	0
Argentina	Paraná	5.6	Chardonnay	1.1	19.6429
Argentina	Paraná	5.6	Cinsaut	0	0
Argentina	Paraná	5.6	Clairette	0	0
Argentina	Paraná	5.6	Dabouki	0	0
Argentina	Paraná	5.6	Grenache	0	0
Argentina	Paraná	5.6	Merlot	0.3	5.35714
Argentina	Paraná	5.6	Muscat_Ottonel	0	0
Argentina	Paraná	5.6	Perle_de_Csaba	0	0
Argentina	Paraná	5.6	Pinot_noir	0.3	5.35714
Argentina	Paraná	5.6	Regent	0	0
Argentina	Paraná	5.6	Riesling	0	0
Argentina	Paraná	5.6	Saperavi	0	0
Argentina	Paraná	5.6	Sauvignon_blanc	0.6	10.7143
Argentina	Paraná	5.6	Sultanine_blanc	0	0
Argentina	Paraná	5.6	Sylvaner	0	0
Argentina	Paraná	5.6	Syrah	0.6	10.7143
Argentina	Paraná	5.6	Tempranillo	0	0
Argentina	Paraná	5.6	Tinta_pinheira	0	0
Argentina	Paraná	5.6	Ugni_blanc	0	0
Argentina	Pehuenches	3.1	Cabernet_franc	0	0
Argentina	Pehuenches	3.1	Cabernet_sauvignon	0	0
Argentina	Pehuenches	3.1	Carignan	0	0
Argentina	Pehuenches	3.1	Chardonnay	0	0
Argentina	Pehuenches	3.1	Cinsaut	0	0
Argentina	Pehuenches	3.1	Clairette	0	0
Argentina	Pehuenches	3.1	Dabouki	0	0
Argentina	Pehuenches	3.1	Grenache	0	0
Argentina	Pehuenches	3.1	Merlot	0	0
Argentina	Pehuenches	3.1	Muscat_Ottonel	0	0
Argentina	Pehuenches	3.1	Perle_de_Csaba	0	0
Argentina	Pehuenches	3.1	Pinot_noir	0	0
Argentina	Pehuenches	3.1	Regent	0	0
Argentina	Pehuenches	3.1	Riesling	0	0
Argentina	Pehuenches	3.1	Saperavi	0	0
Argentina	Pehuenches	3.1	Sauvignon_blanc	0	0
Argentina	Pehuenches	3.1	Sultanine_blanc	0	0
Argentina	Pehuenches	3.1	Sylvaner	0	0
Argentina	Pehuenches	3.1	Syrah	0	0
Argentina	Pehuenches	3.1	Tempranillo	0	0
Argentina	Pehuenches	3.1	Tinta_pinheira	0	0
Argentina	Pehuenches	3.1	Ugni_blanc	0	0
Argentina	Picún Leufú	21.9	Cabernet_franc	0	0
Argentina	Picún Leufú	21.9	Cabernet_sauvignon	0	0
Argentina	Picún Leufú	21.9	Carignan	0	0
Argentina	Picún Leufú	21.9	Chardonnay	0	0
Argentina	Picún Leufú	21.9	Cinsaut	0	0
Argentina	Picún Leufú	21.9	Clairette	0	0
Argentina	Picún Leufú	21.9	Dabouki	0	0
Argentina	Picún Leufú	21.9	Grenache	0	0
Argentina	Picún Leufú	21.9	Merlot	10.4	47.4886
Argentina	Picún Leufú	21.9	Muscat_Ottonel	0	0
Argentina	Picún Leufú	21.9	Perle_de_Csaba	0	0
Argentina	Picún Leufú	21.9	Pinot_noir	0	0
Argentina	Picún Leufú	21.9	Regent	0	0
Argentina	Picún Leufú	21.9	Riesling	0	0
Argentina	Picún Leufú	21.9	Saperavi	0	0
Argentina	Picún Leufú	21.9	Sauvignon_blanc	1.3	5.93607
Argentina	Picún Leufú	21.9	Sultanine_blanc	0	0
Argentina	Picún Leufú	21.9	Sylvaner	0	0
Argentina	Picún Leufú	21.9	Syrah	0.5	2.28311
Argentina	Picún Leufú	21.9	Tempranillo	0	0
Argentina	Picún Leufú	21.9	Tinta_pinheira	0	0
Argentina	Picún Leufú	21.9	Ugni_blanc	0	0
Argentina	Pichi Mahuida	37.6	Cabernet_franc	0	0
Argentina	Pichi Mahuida	37.6	Cabernet_sauvignon	1.3	3.45745
Argentina	Pichi Mahuida	37.6	Carignan	0	0
Argentina	Pichi Mahuida	37.6	Chardonnay	0	0
Argentina	Pichi Mahuida	37.6	Cinsaut	0	0
Argentina	Pichi Mahuida	37.6	Clairette	0	0
Argentina	Pichi Mahuida	37.6	Dabouki	0	0
Argentina	Pichi Mahuida	37.6	Grenache	0	0
Argentina	Pichi Mahuida	37.6	Merlot	1	2.65957
Argentina	Pichi Mahuida	37.6	Muscat_Ottonel	0	0
Argentina	Pichi Mahuida	37.6	Perle_de_Csaba	0	0
Argentina	Pichi Mahuida	37.6	Pinot_noir	0	0
Argentina	Pichi Mahuida	37.6	Regent	0	0
Argentina	Pichi Mahuida	37.6	Riesling	0	0
Argentina	Pichi Mahuida	37.6	Saperavi	0	0
Argentina	Pichi Mahuida	37.6	Sauvignon_blanc	1.9	5.05319
Argentina	Pichi Mahuida	37.6	Sultanine_blanc	0	0
Argentina	Pichi Mahuida	37.6	Sylvaner	0	0
Argentina	Pichi Mahuida	37.6	Syrah	1	2.65957
Argentina	Pichi Mahuida	37.6	Tempranillo	0	0
Argentina	Pichi Mahuida	37.6	Tinta_pinheira	0	0
Argentina	Pichi Mahuida	37.6	Ugni_blanc	0	0
Argentina	Picunches	1.2	Cabernet_franc	0	0
Argentina	Picunches	1.2	Cabernet_sauvignon	0	0
Argentina	Picunches	1.2	Carignan	0	0
Argentina	Picunches	1.2	Chardonnay	0.7	58.3333
Argentina	Picunches	1.2	Cinsaut	0	0
Argentina	Picunches	1.2	Clairette	0	0
Argentina	Picunches	1.2	Dabouki	0	0
Argentina	Picunches	1.2	Grenache	0	0
Argentina	Picunches	1.2	Merlot	0	0
Argentina	Picunches	1.2	Muscat_Ottonel	0	0
Argentina	Picunches	1.2	Perle_de_Csaba	0	0
Argentina	Picunches	1.2	Pinot_noir	0	0
Argentina	Picunches	1.2	Regent	0	0
Argentina	Picunches	1.2	Riesling	0	0
Argentina	Picunches	1.2	Saperavi	0	0
Argentina	Picunches	1.2	Sauvignon_blanc	0	0
Argentina	Picunches	1.2	Sultanine_blanc	0	0
Argentina	Picunches	1.2	Sylvaner	0	0
Argentina	Picunches	1.2	Syrah	0	0
Argentina	Picunches	1.2	Tempranillo	0	0
Argentina	Picunches	1.2	Tinta_pinheira	0	0
Argentina	Picunches	1.2	Ugni_blanc	0	0
Argentina	Pocito	2189.7	Cabernet_franc	4.7	0.214641
Argentina	Pocito	2189.7	Cabernet_sauvignon	80	3.65347
Argentina	Pocito	2189.7	Carignan	0	0
Argentina	Pocito	2189.7	Chardonnay	44.6	2.03681
Argentina	Pocito	2189.7	Cinsaut	0	0
Argentina	Pocito	2189.7	Clairette	0	0
Argentina	Pocito	2189.7	Dabouki	0	0
Argentina	Pocito	2189.7	Grenache	0	0
Argentina	Pocito	2189.7	Merlot	18.5	0.844865
Argentina	Pocito	2189.7	Muscat_Ottonel	0	0
Argentina	Pocito	2189.7	Perle_de_Csaba	0	0
Argentina	Pocito	2189.7	Pinot_noir	3.2	0.146139
Argentina	Pocito	2189.7	Regent	0	0
Argentina	Pocito	2189.7	Riesling	0	0
Argentina	Pocito	2189.7	Saperavi	0	0
Argentina	Pocito	2189.7	Sauvignon_blanc	7.2	0.328812
Argentina	Pocito	2189.7	Sultanine_blanc	0	0
Argentina	Pocito	2189.7	Sylvaner	0	0
Argentina	Pocito	2189.7	Syrah	290.5	13.2667
Argentina	Pocito	2189.7	Tempranillo	9.7	0.442983
Argentina	Pocito	2189.7	Tinta_pinheira	0	0
Argentina	Pocito	2189.7	Ugni_blanc	10.6	0.484085
Argentina	Poman	27.4	Cabernet_franc	0	0
Argentina	Poman	27.4	Cabernet_sauvignon	0.1	0.364964
Argentina	Poman	27.4	Carignan	0	0
Argentina	Poman	27.4	Chardonnay	0	0
Argentina	Poman	27.4	Cinsaut	0	0
Argentina	Poman	27.4	Clairette	0	0
Argentina	Poman	27.4	Dabouki	0	0
Argentina	Poman	27.4	Grenache	0	0
Argentina	Poman	27.4	Merlot	0.1	0.364964
Argentina	Poman	27.4	Muscat_Ottonel	0	0
Argentina	Poman	27.4	Perle_de_Csaba	0	0
Argentina	Poman	27.4	Pinot_noir	0	0
Argentina	Poman	27.4	Regent	0	0
Argentina	Poman	27.4	Riesling	0	0
Argentina	Poman	27.4	Saperavi	0	0
Argentina	Poman	27.4	Sauvignon_blanc	0	0
Argentina	Poman	27.4	Sultanine_blanc	0	0
Argentina	Poman	27.4	Sylvaner	0	0
Argentina	Poman	27.4	Syrah	0.4	1.45985
Argentina	Poman	27.4	Tempranillo	0	0
Argentina	Poman	27.4	Tinta_pinheira	0	0
Argentina	Poman	27.4	Ugni_blanc	0	0
Argentina	Puelen	239.5	Cabernet_franc	14.9	6.22129
Argentina	Puelen	239.5	Cabernet_sauvignon	36.5	15.2401
Argentina	Puelen	239.5	Carignan	0	0
Argentina	Puelen	239.5	Chardonnay	10.4	4.34238
Argentina	Puelen	239.5	Cinsaut	0	0
Argentina	Puelen	239.5	Clairette	0	0
Argentina	Puelen	239.5	Dabouki	0	0
Argentina	Puelen	239.5	Grenache	0	0
Argentina	Puelen	239.5	Merlot	28.1	11.7328
Argentina	Puelen	239.5	Muscat_Ottonel	0	0
Argentina	Puelen	239.5	Perle_de_Csaba	0	0
Argentina	Puelen	239.5	Pinot_noir	10.3	4.30063
Argentina	Puelen	239.5	Regent	0	0
Argentina	Puelen	239.5	Riesling	0	0
Argentina	Puelen	239.5	Saperavi	0	0
Argentina	Puelen	239.5	Sauvignon_blanc	6.4	2.67223
Argentina	Puelen	239.5	Sultanine_blanc	0	0
Argentina	Puelen	239.5	Sylvaner	0	0
Argentina	Puelen	239.5	Syrah	8.1	3.38205
Argentina	Puelen	239.5	Tempranillo	0	0
Argentina	Puelen	239.5	Tinta_pinheira	0	0
Argentina	Puelen	239.5	Ugni_blanc	0	0
Argentina	Punilla	4.3	Cabernet_franc	0.5	11.6279
Argentina	Punilla	4.3	Cabernet_sauvignon	0.3	6.97674
Argentina	Punilla	4.3	Carignan	0	0
Argentina	Punilla	4.3	Chardonnay	0	0
Argentina	Punilla	4.3	Cinsaut	0	0
Argentina	Punilla	4.3	Clairette	0	0
Argentina	Punilla	4.3	Dabouki	0	0
Argentina	Punilla	4.3	Grenache	0	0
Argentina	Punilla	4.3	Merlot	0.3	6.97674
Argentina	Punilla	4.3	Muscat_Ottonel	0	0
Argentina	Punilla	4.3	Perle_de_Csaba	0	0
Argentina	Punilla	4.3	Pinot_noir	0	0
Argentina	Punilla	4.3	Regent	0	0
Argentina	Punilla	4.3	Riesling	0	0
Argentina	Punilla	4.3	Saperavi	0	0
Argentina	Punilla	4.3	Sauvignon_blanc	0	0
Argentina	Punilla	4.3	Sultanine_blanc	0	0
Argentina	Punilla	4.3	Sylvaner	0	0
Argentina	Punilla	4.3	Syrah	0.1	2.32558
Argentina	Punilla	4.3	Tempranillo	0	0
Argentina	Punilla	4.3	Tinta_pinheira	0	0
Argentina	Punilla	4.3	Ugni_blanc	0	0
Argentina	Rawson	1155.7	Cabernet_franc	0	0
Argentina	Rawson	1155.7	Cabernet_sauvignon	35.5	3.07173
Argentina	Rawson	1155.7	Carignan	0	0
Argentina	Rawson	1155.7	Chardonnay	5	0.432638
Argentina	Rawson	1155.7	Cinsaut	0	0
Argentina	Rawson	1155.7	Clairette	0	0
Argentina	Rawson	1155.7	Dabouki	0	0
Argentina	Rawson	1155.7	Grenache	0	0
Argentina	Rawson	1155.7	Merlot	4	0.346111
Argentina	Rawson	1155.7	Muscat_Ottonel	0	0
Argentina	Rawson	1155.7	Perle_de_Csaba	0	0
Argentina	Rawson	1155.7	Pinot_noir	0	0
Argentina	Rawson	1155.7	Regent	0	0
Argentina	Rawson	1155.7	Riesling	1.8	0.15575
Argentina	Rawson	1155.7	Saperavi	0	0
Argentina	Rawson	1155.7	Sauvignon_blanc	0	0
Argentina	Rawson	1155.7	Sultanine_blanc	0	0
Argentina	Rawson	1155.7	Sylvaner	0	0
Argentina	Rawson	1155.7	Syrah	80.9	7.00009
Argentina	Rawson	1155.7	Tempranillo	5.3	0.458597
Argentina	Rawson	1155.7	Tinta_pinheira	0	0
Argentina	Rawson	1155.7	Ugni_blanc	6.2	0.536471
Argentina	Rivadavia - Mendoza	15618.4	Cabernet_franc	5.8	0.0371357
Argentina	Rivadavia - Mendoza	15618.4	Cabernet_sauvignon	650.3	4.16368
Argentina	Rivadavia - Mendoza	15618.4	Carignan	0	0
Argentina	Rivadavia - Mendoza	15618.4	Chardonnay	356	2.27936
Argentina	Rivadavia - Mendoza	15618.4	Cinsaut	0	0
Argentina	Rivadavia - Mendoza	15618.4	Clairette	0	0
Argentina	Rivadavia - Mendoza	15618.4	Dabouki	0	0
Argentina	Rivadavia - Mendoza	15618.4	Grenache	0.5	0.00320135
Argentina	Rivadavia - Mendoza	15618.4	Merlot	290.7	1.86127
Argentina	Rivadavia - Mendoza	15618.4	Muscat_Ottonel	0	0
Argentina	Rivadavia - Mendoza	15618.4	Perle_de_Csaba	0	0
Argentina	Rivadavia - Mendoza	15618.4	Pinot_noir	13.4	0.0857962
Argentina	Rivadavia - Mendoza	15618.4	Regent	0	0
Argentina	Rivadavia - Mendoza	15618.4	Riesling	5.1	0.0326538
Argentina	Rivadavia - Mendoza	15618.4	Saperavi	0	0
Argentina	Rivadavia - Mendoza	15618.4	Sauvignon_blanc	151.2	0.968089
Argentina	Rivadavia - Mendoza	15618.4	Sultanine_blanc	0	0
Argentina	Rivadavia - Mendoza	15618.4	Sylvaner	0	0
Argentina	Rivadavia - Mendoza	15618.4	Syrah	880	5.63438
Argentina	Rivadavia - Mendoza	15618.4	Tempranillo	473.6	3.03232
Argentina	Rivadavia - Mendoza	15618.4	Tinta_pinheira	0	0
Argentina	Rivadavia - Mendoza	15618.4	Ugni_blanc	190.1	1.21715
Argentina	Rivadavia - San Juan	364	Cabernet_franc	0.8	0.21978
Argentina	Rivadavia - San Juan	364	Cabernet_sauvignon	7.5	2.06044
Argentina	Rivadavia - San Juan	364	Carignan	0	0
Argentina	Rivadavia - San Juan	364	Chardonnay	1.9	0.521978
Argentina	Rivadavia - San Juan	364	Cinsaut	0	0
Argentina	Rivadavia - San Juan	364	Clairette	0	0
Argentina	Rivadavia - San Juan	364	Dabouki	0	0
Argentina	Rivadavia - San Juan	364	Grenache	0	0
Argentina	Rivadavia - San Juan	364	Merlot	1.2	0.32967
Argentina	Rivadavia - San Juan	364	Muscat_Ottonel	0	0
Argentina	Rivadavia - San Juan	364	Perle_de_Csaba	0	0
Argentina	Rivadavia - San Juan	364	Pinot_noir	0	0
Argentina	Rivadavia - San Juan	364	Regent	0	0
Argentina	Rivadavia - San Juan	364	Riesling	0	0
Argentina	Rivadavia - San Juan	364	Saperavi	0	0
Argentina	Rivadavia - San Juan	364	Sauvignon_blanc	0	0
Argentina	Rivadavia - San Juan	364	Sultanine_blanc	0	0
Argentina	Rivadavia - San Juan	364	Sylvaner	0	0
Argentina	Rivadavia - San Juan	364	Syrah	60	16.4835
Argentina	Rivadavia - San Juan	364	Tempranillo	0.3	0.0824176
Argentina	Rivadavia - San Juan	364	Tinta_pinheira	0	0
Argentina	Rivadavia - San Juan	364	Ugni_blanc	0.1	0.0274725
Argentina	Saavedra	18	Cabernet_franc	0	0
Argentina	Saavedra	18	Cabernet_sauvignon	4.5	25
Argentina	Saavedra	18	Carignan	0	0
Argentina	Saavedra	18	Chardonnay	4.5	25
Argentina	Saavedra	18	Cinsaut	0	0
Argentina	Saavedra	18	Clairette	0	0
Argentina	Saavedra	18	Dabouki	0	0
Argentina	Saavedra	18	Grenache	0	0
Argentina	Saavedra	18	Merlot	4.5	25
Argentina	Saavedra	18	Muscat_Ottonel	0	0
Argentina	Saavedra	18	Perle_de_Csaba	0	0
Argentina	Saavedra	18	Pinot_noir	0	0
Argentina	Saavedra	18	Regent	0	0
Argentina	Saavedra	18	Riesling	0	0
Argentina	Saavedra	18	Saperavi	0	0
Argentina	Saavedra	18	Sauvignon_blanc	4.5	25
Argentina	Saavedra	18	Sultanine_blanc	0	0
Argentina	Saavedra	18	Sylvaner	0	0
Argentina	Saavedra	18	Syrah	0	0
Argentina	Saavedra	18	Tempranillo	0	0
Argentina	Saavedra	18	Tinta_pinheira	0	0
Argentina	Saavedra	18	Ugni_blanc	0	0
Argentina	Sanagasta	11.8	Cabernet_franc	0	0
Argentina	Sanagasta	11.8	Cabernet_sauvignon	0	0
Argentina	Sanagasta	11.8	Carignan	0	0
Argentina	Sanagasta	11.8	Chardonnay	0	0
Argentina	Sanagasta	11.8	Cinsaut	0	0
Argentina	Sanagasta	11.8	Clairette	0	0
Argentina	Sanagasta	11.8	Dabouki	0	0
Argentina	Sanagasta	11.8	Grenache	0	0
Argentina	Sanagasta	11.8	Merlot	0.6	5.08475
Argentina	Sanagasta	11.8	Muscat_Ottonel	0	0
Argentina	Sanagasta	11.8	Perle_de_Csaba	0	0
Argentina	Sanagasta	11.8	Pinot_noir	0	0
Argentina	Sanagasta	11.8	Regent	0	0
Argentina	Sanagasta	11.8	Riesling	0	0
Argentina	Sanagasta	11.8	Saperavi	0	0
Argentina	Sanagasta	11.8	Sauvignon_blanc	0	0
Argentina	Sanagasta	11.8	Sultanine_blanc	0	0
Argentina	Sanagasta	11.8	Sylvaner	0	0
Argentina	Sanagasta	11.8	Syrah	0	0
Argentina	Sanagasta	11.8	Tempranillo	0	0
Argentina	Sanagasta	11.8	Tinta_pinheira	0	0
Argentina	Sanagasta	11.8	Ugni_blanc	0	0
Argentina	San Alberto	4.6	Cabernet_franc	0.1	2.17391
Argentina	San Alberto	4.6	Cabernet_sauvignon	0	0
Argentina	San Alberto	4.6	Carignan	0	0
Argentina	San Alberto	4.6	Chardonnay	0.2	4.34783
Argentina	San Alberto	4.6	Cinsaut	0	0
Argentina	San Alberto	4.6	Clairette	0	0
Argentina	San Alberto	4.6	Dabouki	0	0
Argentina	San Alberto	4.6	Grenache	0	0
Argentina	San Alberto	4.6	Merlot	0	0
Argentina	San Alberto	4.6	Muscat_Ottonel	0	0
Argentina	San Alberto	4.6	Perle_de_Csaba	0	0
Argentina	San Alberto	4.6	Pinot_noir	0	0
Argentina	San Alberto	4.6	Regent	0	0
Argentina	San Alberto	4.6	Riesling	0	0
Argentina	San Alberto	4.6	Saperavi	0	0
Argentina	San Alberto	4.6	Sauvignon_blanc	0.8	17.3913
Argentina	San Alberto	4.6	Sultanine_blanc	0	0
Argentina	San Alberto	4.6	Sylvaner	0	0
Argentina	San Alberto	4.6	Syrah	1.3	28.2609
Argentina	San Alberto	4.6	Tempranillo	0	0
Argentina	San Alberto	4.6	Tinta_pinheira	0	0
Argentina	San Alberto	4.6	Ugni_blanc	0	0
Argentina	San Blas De Los Sauces	41.1	Cabernet_franc	0	0
Argentina	San Blas De Los Sauces	41.1	Cabernet_sauvignon	2.3	5.59611
Argentina	San Blas De Los Sauces	41.1	Carignan	0	0
Argentina	San Blas De Los Sauces	41.1	Chardonnay	0	0
Argentina	San Blas De Los Sauces	41.1	Cinsaut	0	0
Argentina	San Blas De Los Sauces	41.1	Clairette	0	0
Argentina	San Blas De Los Sauces	41.1	Dabouki	0	0
Argentina	San Blas De Los Sauces	41.1	Grenache	0	0
Argentina	San Blas De Los Sauces	41.1	Merlot	0.9	2.18978
Argentina	San Blas De Los Sauces	41.1	Muscat_Ottonel	0	0
Argentina	San Blas De Los Sauces	41.1	Perle_de_Csaba	0	0
Argentina	San Blas De Los Sauces	41.1	Pinot_noir	0	0
Argentina	San Blas De Los Sauces	41.1	Regent	0	0
Argentina	San Blas De Los Sauces	41.1	Riesling	0	0
Argentina	San Blas De Los Sauces	41.1	Saperavi	0	0
Argentina	San Blas De Los Sauces	41.1	Sauvignon_blanc	0	0
Argentina	San Blas De Los Sauces	41.1	Sultanine_blanc	0	0
Argentina	San Blas De Los Sauces	41.1	Sylvaner	0	0
Argentina	San Blas De Los Sauces	41.1	Syrah	4.9	11.9221
Argentina	San Blas De Los Sauces	41.1	Tempranillo	0	0
Argentina	San Blas De Los Sauces	41.1	Tinta_pinheira	0	0
Argentina	San Blas De Los Sauces	41.1	Ugni_blanc	0	0
Argentina	San Carlos - Mendoza	8675.8	Cabernet_franc	77.5	0.893289
Argentina	San Carlos - Mendoza	8675.8	Cabernet_sauvignon	901.3	10.3887
Argentina	San Carlos - Mendoza	8675.8	Carignan	0	0
Argentina	San Carlos - Mendoza	8675.8	Chardonnay	258.6	2.9807
Argentina	San Carlos - Mendoza	8675.8	Cinsaut	0	0
Argentina	San Carlos - Mendoza	8675.8	Clairette	0	0
Argentina	San Carlos - Mendoza	8675.8	Dabouki	0	0
Argentina	San Carlos - Mendoza	8675.8	Grenache	0	0
Argentina	San Carlos - Mendoza	8675.8	Merlot	221.3	2.55077
Argentina	San Carlos - Mendoza	8675.8	Muscat_Ottonel	0	0
Argentina	San Carlos - Mendoza	8675.8	Perle_de_Csaba	0	0
Argentina	San Carlos - Mendoza	8675.8	Pinot_noir	169.1	1.9491
Argentina	San Carlos - Mendoza	8675.8	Regent	0	0
Argentina	San Carlos - Mendoza	8675.8	Riesling	0	0
Argentina	San Carlos - Mendoza	8675.8	Saperavi	0	0
Argentina	San Carlos - Mendoza	8675.8	Sauvignon_blanc	135.7	1.56412
Argentina	San Carlos - Mendoza	8675.8	Sultanine_blanc	0	0
[truncated: 12,369 more rows]
