# Supplementary material for: Quantifying the grapevine xylem embolism resistance spectrum to identify varieties and regions at risk in a future dry climate
Source: Sci Rep. 2023 May 12;13:7724. doi: 10.1038/s41598-023-34224-6 (PMC10181993; doi:10.1038/s41598-023-34224-6)
Supplement: Supplementary file 3 — Supplementary Information 3. [file 41598_2023_34224_MOESM3_ESM.xlsx]

## Sheet: risk index
Regional risk of drought vulnerability
Risk index presented for 329 regions or countries worldwide, for which our dataset covered at least 40% of the winegrape bearing area
			coverage (%) by cluster of vulnerability to xylem embolism
country	region	study coverage (%)	low	low to medium	medium to high	high	risk index	lat	lon
Algeria	all	97.5904	24.0964	72.2892	0	1.20482	31.1747	28.0339	1.65963
Argentina	Adolfo Alsina	48.7258	36.5953	0	12.1305	0	12.156	-37.1667	-62.7333
Argentina	Añelo	59.277	43.2548	1.75085	14.2713	0	14.983	-38.1667	-69
Argentina	Balcarce	65.2174	14.1304	9.78261	41.3043	0	31.25	-37.8407	-58.2547
Argentina	Bariloche	55.5556	55.5556	0	0	0	6.94444	-41.1456	-71.3082
Argentina	Calamuchita	51.6304	34.7826	0	16.8478	0	14.8777	-32.071	-64.5359
Argentina	Calingasta	47.3727	30.8812	8.00323	8.48828	0	12.1665	-31.6225	-69.8597
Argentina	Capital Misiones	100	0	100	0	0	37.5	-27.3621	-55.9009
Argentina	Capital San Luis	53.1457	19.5364	26.4901	7.11921	0	16.8253	-33.3017	-66.3378
Argentina	Castro Barros	44.4172	29.407	6.54397	8.46626	0	11.4213	-30.579	-65.7269
Argentina	Collon Cura	87.7551	77.551	0	10.2041	0	16.0714	-40.0423	-70.0717
Argentina	Colón - Cordoba	72.5906	65.9593	1.06101	5.57029	0	12.1242	-31.4201	-64.1888
Argentina	Colón - Entre Ríos	46.4286	26.7857	14.2857	5.35714	0	12.0536	-32.2241	-58.1461
Argentina	Confluencia	48.5282	27.9236	7.23946	13.3652	0	14.5585	-38.8458	-68.7668
Argentina	Coronel Pringles	56.5217	13.0435	0	43.4783	0	28.8043	-37.99	-61.3711
Argentina	Coronel Suarez	61.9048	13.7566	3.1746	44.9735	0	31.0185	-37.4585	-61.9219
Argentina	Curaco	64.5161	32.2581	0	32.2581	0	24.1935	-36.63	-64.323
Argentina	Cushamen	100	75.7576	5.05051	19.1919	0	23.3586	-42.3655	-71.0335
Argentina	Daireaux	87.5	50	0	37.5	0	29.6875	-36.6011	-61.769
Argentina	El Carmen	77.4194	64.5161	0	12.9032	0	16.129	-24.3869	-65.263
Argentina	Futaleufu	100	45.8333	12.5	41.6667	0	36.4583	-43.1811	-71.4221
Argentina	General Pueyrredón	94.3925	31.7757	2.80374	59.8131	0	42.4065	-37.9165	-57.8875
Argentina	Gualeguaychu	80	0	0	80	0	50	-33.0078	-58.5112
Argentina	Humahuaca	43.75	43.75	0	0	0	5.46875	-23.204	-65.3486
Argentina	Ischilin	50	45.5285	0	4.47154	0	8.48577	-30.5789	-64.3659
Argentina	Lacar	80	40	20	20	0	25	-40.2824	-71.1932
Argentina	Languiñeo	100	0	0	100	0	62.5	-43.3868	-70.4603
Argentina	Leandro Alem	60	0	60	0	0	22.5	-27.6035	-55.3303
Argentina	Nogoya	100	100	0	0	0	12.5	-32.3876	-59.7937
Argentina	Ñorquin	83.3333	83.3333	0	0	0	10.4167	-37.3569	-70.2687
Argentina	Paraná	58.9286	17.8571	10.7143	30.3571	0	25.2232	-31.7413	-60.5115
Argentina	Picún Leufú	55.7078	47.4886	2.28311	5.93607	0	10.5023	-39.5171	-69.292
Argentina	Picunches	58.3333	0	0	58.3333	0	36.4583	-38.5205	-70.3912
Argentina	Puelen	47.8914	31.2735	3.38205	13.2359	0	13.4499	-37.3437	-67.6212
Argentina	Saavedra	100	50	0	50	0	37.5	-37.764	-62.3495
Argentina	San Alberto	52.1739	0	28.2609	23.913	0	25.5435	-31.7244	-65.1858
Argentina	Santa María - Catamarca	52.5275	44.6625	7.75205	0.112962	0	8.56043	-28.4675	-65.7893
Argentina	Santa María - Cordoba	54.3478	29.3478	8.69565	16.3043	0	17.1196	-31.6801	-64.2424
Argentina	Sarmiento - Chubut	97.1053	56.3158	0	40.7895	0	32.5329	-45.586	-69.0687
Argentina	Tandil	51.1676	28.4265	1.42132	21.3198	0	17.4112	-37.3133	-59.1322
Argentina	Tilcara	44.0945	19.685	2.3622	22.0472	0	17.126	-23.5783	-65.3974
Argentina	Tornquist	79.5082	21.3115	4.09836	54.0984	0	38.0123	-38.1024	-62.2234
Argentina	Tulumba	53.8462	44.2308	1.92308	7.69231	0	11.0577	-30.3391	-63.8697
Argentina	Tumbaya	66.6667	66.6667	0	0	0	8.33333	-23.8583	-65.4668
Argentina	Tunuyán	41.5181	22.6518	7.64823	11.2181	0	12.7108	-33.5864	-69.026
Argentina	Tupungato	43.0697	22.5758	5.65588	14.838	0	14.2167	-33.3618	-69.1539
Argentina	Uruguay	100	66.6667	0	33.3333	0	29.1667	-32.3632	-58.511
Argentina	Valle Fértil	50	0	50	0	0	18.75	-30.48	-67.6512
Argentina	Veinticinco de Mayo - Misiones	100	0	100	0	0	37.5	-27.3732	-54.7482
Argentina	Victoria	58.5714	12.8571	14.2857	31.4286	0	26.6071	-32.6117	-60.1568
Argentina	Villarino	56.9106	38.2114	1.62602	17.0732	0	16.0569	-38.7351	-62.2638
Australia	Adelaide Hills	87.0655	27.8759	12.1563	47.0334	0	37.439	-34.9063	138.84
Australia	Adelaide Plains	84.599	25.1851	42.036	17.378	0	29.7728	-34.6021	138.594
Australia	Alpine Valleys	73.9857	32.6198	13.2542	28.1117	0	26.6176	-36.6391	146.854
Australia	Barossa Valley	90.9645	17.6554	69.3069	4.00222	0	30.6984	-34.4883	138.937
Australia	Barossa - Other	89.7436	23.4432	66.3004	0	0	27.793	-34.6396	139.099
Australia	Beechworth	77.4115	33.1616	25.2669	18.983	0	25.4846	-36.3379	146.647
Australia	Bendigo	93.1958	28.537	54.9141	9.74466	0	30.2503	-36.757	144.279
Australia	Big Rivers - other	81.7484	23.403	20.8736	37.4719	0	34.1729	-35.8617	144.572
Australia	Blackwood Valley	90.0289	34.2654	27.9064	27.8571	0	32.1588	-33.9281	116.385
Australia	Canberra District (ACT)	74.7552	19.0424	37.7584	17.9543	0	27.7612	-35.2536	149.119
Australia	Canberra District (NSW)	88.1614	29.3408	48.9562	9.86439	0	28.1914	-35.2816	149.127
Australia	Central Ranges - other	87.3164	40.2377	38.7411	8.33761	0	24.7686	-33.6366	148.461
Australia	Central Victoria - other	90.8278	13.5164	68.4864	8.82508	0	32.8876	-36.793	145.256
Australia	Central Western Australia	63.9272	10.1631	51.2547	2.50941	0	22.0593	-32.7457	117.023
Australia	Clare Valley	91.2481	29.3606	56.5621	5.3255	0	28.2093	-33.8266	138.607
Australia	Coonawarra	98.8205	68.5346	23.6887	6.59715	0	21.5733	-37.2876	140.855
Australia	Cowra	92.1363	16.5476	22.5081	53.0806	0	43.6843	-33.8549	148.702
Australia	Currency Creek	94.6941	40.0803	41.3547	13.259	0	28.805	-35.4348	138.759
Australia	Eastern Plains, Inland and North WA	100	0	100	0	0	37.5	-29.2858	116.286
Australia	Eden Valley	91.0992	18.5677	56.7994	15.7321	0	33.4533	-34.6481	139.101
Australia	Far North - other	100	0	100	0	0	37.5	-32.6278	138.14
Australia	Fleurieu - other	94.363	30.8799	54.3747	9.10835	0	29.9432	-35.4973	138.5
Australia	Geelong	88.1782	49.6517	17.8629	20.6636	0	25.8198	-38.1479	144.361
Australia	Geographe	82.2079	27.4071	29.5098	25.2909	0	30.2989	-33.6431	115.38
Australia	Gippsland	89.6243	46.8149	13.7927	29.0167	0	29.1596	-37.5691	147.458
Australia	Glenrowan	80.4031	36.6741	43.3371	0.391937	0	21.0806	-36.4405	146.232
Australia	Goulburn Valley	83.8586	24.5335	34.2573	25.0678	0	31.5805	-36.6806	145.223
Australia	Grampians	94.8412	13.7436	75.0318	6.06581	0	33.646	-37.3351	142.361
Australia	Granite Belt	64.6317	25.3638	23.4385	15.8294	0	21.8533	-28.6667	151.95
Australia	Greater Perth - other	92.2712	29.7934	6.28636	56.1914	0	41.2012	-31.3438	115.908
Australia	Great Southern	91.2541	27.5858	36.0395	27.6288	0	34.231	-35.0156	117.884
Australia	Gundagai	97.1917	23.7814	63.3024	10.108	0	33.0286	-35.0685	148.109
Australia	Heathcote	91.5332	12.0311	68.918	10.5841	0	33.9632	-36.9162	144.726
Australia	Henty	86.3536	44.4978	17.2555	24.6002	0	27.4082	-37.6573	141.527
Australia	Hilltops	87.4708	38.978	39.607	8.88579	0	25.2785	-34.3266	148.569
Australia	Hunter	65.107	6.98545	35.7258	22.3958	0	28.2677	-32.2611	150.903
Australia	Hunter Valley - other	60.3947	4.25369	38.4173	17.7237	0	26.0155	-32.7504	151.325
Australia	Kangaroo Island	88.6076	22.0464	40.0844	26.4768	0	34.3354	-35.6806	137.219
Australia	King Valley	66.506	29.0001	16.8267	20.6792	0	22.8595	-36.6935	146.41
Australia	Langhorne Creek	94.5787	41.8127	42.2799	10.486	0	27.6353	-35.2727	139.035
Australia	Limestone Coast - other	92.1301	54.61	27.5111	10.009	0	23.3985	-36.9447	139.698
Australia	Lower Murray - other	83.3666	20.2688	35.4858	27.612	0	33.0983	-34.183	139.981
Australia	Macedon Ranges	92.3016	44.8654	18.648	28.7883	0	30.5938	-37.3507	144.566
Australia	Manjimup	78.3048	29.4356	5.03769	43.8316	0	32.9633	-34.2482	116.144
Australia	Margaret River	81.0768	32.5186	14.391	34.1672	0	30.816	-33.9558	115.039
Australia	McLaren Vale	92.2975	23.3785	63.2352	5.68383	0	30.1879	-35.1912	138.551
Australia	Mornington Peninsula	84.7391	51.8629	6.84668	26.0295	0	25.3188	-38.328	145.069
Australia	Mount Benson	94.2886	36.4929	30.4854	27.3103	0	33.0626	-37.131	139.798
Australia	Mount Gambier	97.5039	29.5228	1.786	66.1951	0	45.732	-37.8195	140.779
Australia	Mount Lofty Ranges - other	93.4306	31.0662	58.7414	3.62294	0	28.1757	-34.9732	138.709
Australia	Mudgee	88.6968	40.8043	33.5775	14.315	0	26.639	-32.6141	149.577
Australia	Murray Darling (NSW)	70.8311	21.5679	19.0853	30.0953	0.0825693	28.7348	-34.5025	142.18
Australia	Murray Darling (VIC)	80.5358	25.9467	23.357	31.0294	0.20274	31.573	-33.8312	142.024
Australia	New England Australia	77.9259	36.1488	33.6944	8.08272	0	22.2057	-30.5248	151.661
Australia	North East Victoria - other	77.5669	21.2073	48.7676	7.59193	0	25.6837	-36.4663	147.015
Australia	North West Victoria - other	94.777	36.8719	45.0269	12.8783	0	29.543	-35.7604	144.216
Australia	Northern Slopes	91.0145	56.2112	26.1905	8.61284	0	22.2308	-29.6777	150.585
Australia	Orange	90.3145	33.5137	26.6805	30.1203	0	33.0196	-33.2593	149.075
Australia	Padthaway	90.3646	27.494	36.9181	25.9525	0	33.5014	-36.5885	140.523
Australia	Peel	80.4494	30.9551	29.9157	19.5787	0	27.3244	-33.2984	149.637
Australia	Pemberton	89.7086	18.9419	6.1893	64.5774	0	45.0496	-34.4474	116.049
Australia	Perricoota	88.8204	27.2767	28.6458	32.8979	0	34.7129	-35.9735	144.722
Australia	Perth Hills	69.6067	23.5614	29.5612	16.4842	0	24.3332	-31.9102	116.079
Australia	Port Phillip - other	96.2104	50.3366	36.9979	8.87581	0	25.7137	-37.5576	144.715
Australia	Pyrenees	89.4678	26.4995	39.9403	23.028	0	32.6826	-37.3661	143.436
Australia	Queensland - other	74.1167	20.0629	46.4666	7.58712	0	24.6748	-27.8777	153.13
Australia	Riverina	64.8219	16.5911	24.989	23.2418	0	25.9709	-34.2724	146.044
Australia	Riverland	80.9541	24.8928	30.5916	25.3783	0.0914049	30.5248	-34.248	140.457
Australia	Robe	96.7807	57.2965	27.7119	11.7723	0	24.9117	-37.1621	139.801
Australia	Rutherglen	51.405	10.9339	31.9153	8.55575	0	18.6823	-36.0445	146.465
Australia	Shoalhaven Coast	55.0075	17.4888	9.86547	27.6532	0	23.1689	-35.0414	150.435
Australia	South Burnett	71.0179	23.6928	33.9881	13.337	0	24.0428	-26.4018	151.619
Australia	South Coast - other	63.4253	25.6617	15.2017	22.5619	0	23.0096	-35.3164	150.441
Australia	South West Australia - other	79.6229	42.9538	9.76553	26.9036	0	25.846	-34.2479	116.15
Australia	Southern Fleurieu	83.1105	23.2155	32.5304	27.3646	0	32.2037	-35.4684	138.5
Australia	Southern Flinders Ranges	99.4577	16.9882	81.9957	0.473798	0	33.168	-33.1831	138.033
Australia	Southern Highlands	82.8878	42.9864	11.217	28.6845	0	27.5075	-34.476	150.417
Australia	Southern NSW - other	87.4353	42.7586	39.4397	5.23707	0	23.4079	-36.2286	149.128
Australia	Strathbogie Ranges	90.6111	38.5494	14.1886	37.8731	0	33.8101	-36.8646	145.712
Australia	Sunbury	94.8454	38.0397	33.7517	23.0539	0	31.8206	-37.5423	144.713
Australia	Swan District	42.2227	12.6789	15.5797	13.9641	0	16.1548	-31.747	116.056
Australia	Swan Hill (NSW)	87.0229	31.374	30.687	24.9618	0	31.0305	-35.1338	143.417
Australia	Swan Hill (VIC)	68.2434	18.7616	31.5323	17.9134	0.0361181	25.3973	-35.3614	143.521
Australia	Tasmania	90.2473	45.2731	7.89094	37.0833	0	31.7953	-42.8254	147.27
Australia	The Peninsulas	92.2374	36.8833	42.3535	13.0006	0	28.6183	-34.2586	135.658
Australia	Tumbarumba	94.4849	34.4792	3.77502	56.2307	0	40.8697	-35.7635	147.992
Australia	Upper Goulburn	83.0827	37.2477	19.3939	26.4412	0	28.4544	-37.191	145.73
Australia	Western Australia Southeast Coast	92.6108	17.2414	35.9606	39.4089	0	40.2709	-33.8478	117.641
Australia	Western Plains	73.1643	44.0349	28.7909	0.338567	0	16.5125	-31.3128	147.436
Australia	Western Victoria - other	96.4355	51.7984	18.6001	26.0369	0	29.7229	-37.2517	141.826
Australia	Wrattonbully	94.7901	57.5193	27.0759	10.195	0	23.7152	-37.1545	140.934
Australia	Yarra Valley	91.5335	48.2698	14.2012	29.0625	0	29.5232	-37.7497	145.69
Austria	Bergland	46.4876	8.62871	13.3548	24.5041	0	21.4017	46.7839	13.8329
Bulgaria	Northeast	47.1783	8.8568	16.8343	21.4872	0	20.8495	43.6582	25.9227
Bulgaria	Northwest	59.3537	49.0214	3.99687	6.33546	0	11.5862	43.6037	23.8483
Bulgaria	South Central	61.6834	52.0146	4.73667	4.93213	0	11.3607	42.0164	24.8745
Bulgaria	Southeast	57.49	35.1624	12.1792	10.1484	0	15.3053	42.553	27.4078
Cambodia	all	70	40	30	0	0	16.25	12.5657	104.991
Canada	British Columbia	62.3198	33.0716	10.3271	18.9211	0	19.8323	49.5197	-119.561
Canada	Ontario	42.62	7.01758	13.545	22.0574	0	19.7425	43.1514	-79.3928
Canada	Other regions	42.62	7.01758	13.545	22.0574	0	19.7425	46.3921	-72.9344
Chile	Antofagasta	43.8632	4.02414	33.6016	6.23742	0	17.002	-27.3043	-70.3252
Chile	Araucania	98.3809	48.8204	1.54202	48.0185	0	36.6924	-38.6872	-72.4731
Chile	De Los Lagos	95.8817	40.2471	4.90453	50.7301	0	38.5764	-40.5469	-73.1206
Chile	Del Maule	69.4398	40.6646	6.40664	22.3685	0	21.4659	-35.4273	-71.6473
Chile	Metropolitana	84.8855	61.7124	9.54068	13.6324	0	19.8121	-33.4662	-70.6586
Chile	O'Higgins	74.1155	52.5573	7.64527	13.9129	0	18.1322	-34.5132	-71.3958
Chile	Valparaiso	93.451	26.6784	5.72588	61.0467	0	43.6362	-33.2406	-71.454
China	all	41.7416	32.2472	3.76404	5.73034	0	9.02388	35.8617	104.195
Czechia	Praha	50	20	30	0	0	13.75	50.0697	14.4322
France	Alsace	42.037	16.0494	24.851	1.13661	0	12.0357	48.2594	7.45424
France	Aquitaine	81.6172	67.8429	0.0111744	13.763	0	17.0865	44.2915	-0.261723
France	Auvergne	44.646	25.0509	0.0918741	19.5032	0	15.3553	45.7772	3.08703
France	Bourgogne	84.0089	31.4697	0	52.5393	0	36.7707	47.2795	4.22868
France	Centre-Val de Loire	64.2991	7.0421	0.00160922	57.2554	0	36.6655	47.5017	1.68012
France	Champagne Ardenne	68.19	38.285	0	29.905	0	23.4763	48.6294	4.23637
France	Franche Comté	64.7059	15.503	0	49.2029	0	32.6897	47.2378	6.02405
France	Île de France	50	50	0	0	0	6.25	48.6981	2.50454
France	Languedoc Roussillon	71.5915	18.004	39.5364	14.0508	0.000194852	25.8586	43.6548	3.30309
France	Poitou Charentes	90.1431	2.37974	5.83152e-05	87.7633	0	55.1495	46.1104	-0.073412
France	Provence-Alpes-Cote d'Azur	74.9767	5.8899	57.9252	11.161	0.000682969	29.4344	43.9378	6.02291
France	Rhône Alpes	46.861	5.80284	34.3749	6.683	0.000238644	17.793	45.3482	5.30683
Germany	Ahr	75.6705	63.41	8.42912	3.83142	0	13.4818	50.5347	7.04064
Germany	Baden	47.709	37.0517	7.09123	3.56607	0	9.51947	48.7317	8.158
Germany	Hessische Bergstraße	63.5266	15.4589	45.6522	2.41546	0	20.5616	49.6806	8.64299
Germany	Mittelrhein	78.7879	9.55711	67.8322	1.3986	0	27.5058	50.1066	7.72596
Germany	Mosel	67.1869	4.64545	61.1528	1.38872	0	24.3809	49.9181	7.03078
Germany	Nahe	45.4965	13.164	28.2268	4.10572	0	14.7966	49.8537	7.85672
Germany	Pfalz	43.5077	12.1953	24.4325	6.8799	0	14.9865	49.3191	8.16915
Germany	Rheingau	92.8089	12.9305	79.0007	0.877785	0	31.7902	49.8473	7.8063
Greece	Anatoliki Makedonia, Thraki	62.6237	28.3705	6.86307	27.3902	0	23.2388	41.1923	25.1147
Greece	Ipeiros	70.6922	63.3987	1.30719	5.98633	0	12.1565	40.0768	21.0839
Greece	Kentriki Makedonia	43.3105	29.1493	5.45746	8.70371	0	11.13	40.9281	22.8661
Hungary	Balatonboglar	44.9052	20.8115	7.37715	16.7166	0	15.8157	46.7564	17.6681
Hungary	Szekszard	46.3879	28.7073	2.11247	15.5682	0	14.1107	46.3437	18.6677
Hungary	Villany	56.9389	35.514	4.35118	17.0737	0	16.742	45.8608	18.4654
India	all	96.2963	7.40741	18.5185	33.3333	37.037	61.1111	20.5937	78.9629
Israel	all	69.3	34.1	27.5	7.7	0	19.3875	31.0461	34.8516
Italy	Lazio	43.0842	10.5625	1.5488	30.9729	0	21.2592	41.9892	12.6138
Italy	Sardegna	43.5448	3.84053	38.5852	1.11898	0	15.6489	40.1785	9.01364
Italy	Trento	41.9379	11.6726	4.86171	25.4036	0	19.1595	46.0572	11.0961
Italy	Umbria	40.7606	17.8535	0.388413	22.5187	0	16.4515	43.067	12.5945
Japan	Niigata	43.6591	29.1228	0	14.5363	0	12.7256	37.8899	139.058
Lebanon	all	82.5	37.5	7.5	37.5	0	30.9375	33.8547	35.8623
Mexico	Aguascalientes	44.1176	0	44.1176	0	0	16.5441	21.8911	-102.275
Mexico	Baja California	57.6668	36.0461	17.4293	4.19141	0	13.6614	32.0956	-116.573
Mexico	Coahuila	46.595	41.2186	5.37634	0	0	7.16846	28.4676	-100.923
Mexico	Sonora	76.8041	0	4.55326	0	72.2509	64.927	29.0425	-111.04
Moldova	all	41.9364	22.0761	4.54783	15.3124	0	14.0352	47.4116	28.3699
Morocco	all	49.425	5.33	13.435	26.56	4.1	25.8919	31.7917	-7.09262
Myanmar	all	87.1429	10	43.5714	33.5714	0	38.5714	31.7917	-7.09262
New Zealand	Auckland	69.0158	23.8112	15.15	30.0546	0	27.4418	-36.3521	174.717
New Zealand	Canterbury	84.4437	39.6041	15.4538	29.3859	0	29.1119	-43.5352	172.385
New Zealand	Gisborne	61.5608	8.8219	0.595107	52.1438	0	33.9158	-38.5518	177.921
New Zealand	Hawkes Bay	83.6742	33.4323	7.5633	42.6787	0	33.6894	-39.4678	176.851
New Zealand	Marlborough	94.52	10.9623	1.36114	82.1966	0	53.2536	-41.5004	173.886
New Zealand	Nelson	82.9527	21.8058	4.51804	56.6289	0	39.8131	-41.3087	173.099
New Zealand	Northland	63.1645	14.1696	15.7052	33.2898	0	28.4667	-35.2276	173.949
New Zealand	Otago	86.7395	77.1839	4.6534	4.90228	0	14.4569	-44.9213	169.347
New Zealand	Waikato	87.3814	33.8629	20.8269	32.6915	0	32.4752	-37.6154	175.209
New Zealand	Waipara	83.3632	28.4038	21.672	33.2873	0	32.4821	-43.0471	172.764
New Zealand	Wairarapa	92.4356	50.6532	4.02271	37.7597	0	31.44	-41.0438	175.632
Russia	Crimea	44.1866	26.7027	5.36438	12.1195	0	12.9242	44.4688	34.1395
Russia	Krasnodar Krai	48.1342	26.602	4.31587	17.2164	0	15.7039	45.0961	37.6863
Serbia	Bačka	41.8518	13.7555	0	28.0962	0	19.2796	45.6065	19.0553
Serbia	Knjaževac	44.1277	21.2617	12.6659	10.2001	0	13.7825	43.5673	22.2453
Serbia	Leskovac	60.7641	30.5216	19.0486	11.1939	0	17.9546	43.0107	21.9468
Serbia	Negotinska Krajina	58.6032	18.1755	29.8783	10.5494	0	20.0697	44.312	22.408
Serbia	Subotica	57.4416	19.6769	6.13849	31.6261	0	24.5279	46.0993	19.6659
Serbia	Šumadija	49.3031	25.1932	0	24.1099	0	18.2178	44.1113	20.861
Serbia	Telečka	59.9565	29.2239	7.13721	23.5955	0	21.0766	45.7743	19.3548
Serbia	Tisza	52.8565	0.179886	32.7892	19.8874	0	24.7481	45.9175	20.0928
Serbia	Toplica	42.3085	28.4715	0	13.837	0	12.2071	43.2424	21.4032
Serbia	Vranje	77.991	17.3468	21.4993	39.1449	0	34.6962	42.5436	21.8999
Slovenia	Goriska brda	49.5	24.5	0	25	0	18.6875	45.9976	13.526
Slovenia	Vipavska dolina	46.3	29.1	0	17.2	0	14.3875	45.8477	13.9399
South Africa	Cape South Coast	83.612	24.7821	14.9806	43.8493	0	36.1213	-34.427	19.4084
South Africa	Paarl	59.7258	23.6392	16.1582	19.9284	0	21.4695	-33.6779	18.9347
South Africa	Robertson	49.7986	15.8252	7.52526	26.4481	0	21.3302	-33.8069	19.8791
South Africa	Stellenbosch	75.1365	33.2583	14.3523	27.5259	0	26.7431	-33.9697	18.836
South Africa	Swartland	55.8318	21.386	17.1365	17.3092	0	19.9177	-33.3338	18.6779
Spain	Aragón	86.3688	17.8167	65.8966	2.65542	0	28.598	41.67	-0.876803
Spain	Castilla y León	58.5969	0.912812	55.792	1.89211	0	22.2187	41.702	-3.79645
Spain	Comunidad Foral de Navarra	93.7112	18.5645	71.2267	3.92004	0	31.4806	42.8121	-1.63955
Spain	Illes Balears	47.3218	26.2265	13.0352	8.06008	0	13.2041	39.6602	3.0124
Spain	La Rioja	91.8892	0.117285	91.5182	0.253698	0	34.4926	42.4643	-2.44348
Spain	País Vasco	87.2443	0.224358	86.8523	0.167633	0	32.7024	43.3111	-2.68283
Switzerland	Aargau	63.5014	56.7341	0.264677	6.50263	0	11.2552	47.3086	8.02749
Switzerland	Appenzell Ausserrhoden	52.838	52.1072	0	0.730816	0	6.97016	47.3292	9.42155
Switzerland	Basel Land	63.0627	56.4415	0.303682	6.31754	0	11.1175	47.4784	7.85344
Switzerland	Basel Stadt	68.8217	54.114	0	14.7077	0	15.9565	47.5564	7.5922
Switzerland	Glarus	78.5206	65.3912	0.687657	12.4417	0	16.2078	47.0403	9.06535
Switzerland	Graubünden Mesolcina	90.318	84.8935	0.368996	5.05548	0	13.9097	46.3659	9.22313
Switzerland	Graubünden - other	82.432	75.2625	0.657132	6.51231	0	13.7244	46.8642	9.52583
Switzerland	Lac de Bienne	49.7755	39.0873	0.595783	10.0924	0	11.4171	47.1888	7.29364
Switzerland	Neuchâtel	59.0721	54.275	0	4.79718	0	9.78261	47.0424	6.94737
Switzerland	Schaffhausen	72.4103	67.0725	0.292645	5.04518	0	11.647	47.6944	8.57352
Switzerland	Schwyz	50.7077	40.9979	2.25716	7.45262	0	10.6291	47.0174	8.65524
Switzerland	St. Gallen	72.0705	64.1384	0.94433	6.9878	0	12.7388	47.4588	9.41142
Switzerland	Thunersee	46.4471	36.7185	0	9.72856	0	10.6702	46.7247	7.72488
Switzerland	Thurgau	59.7594	54.9193	0.286654	4.5534	0	9.81829	47.5548	8.97053
Switzerland	Ticino	89.7976	82.4953	0.294962	7.00727	0	14.8021	46.044	8.94943
Switzerland	Uri	55.3562	55.3562	0	0	0	6.91952	46.735	8.62659
Switzerland	Valais	45.397	39.5391	3.53999	2.31791	0	7.71858	46.2389	7.39893
Switzerland	Zürich	59.3858	52.7162	0.65871	6.01089	0	10.5933	47.299	8.61082
Thailand	all	67.1818	3.61883	37.5891	25.9738	0	30.7819	15.87	100.993
Tunisia	all	49.425	5.33	13.435	26.56	4.1	25.8919	33.8869	9.5375
Turkey	Aegean	60.5994	9.0641	17.9772	3.59455	29.9636	36.3392	38.6301	27.0824
Turkey	Central North	43.3922	0	43.3922	0	0	16.2721	40.0981	31.9596
Turkey	Mediterranean	65.6911	30.5691	4.87805	30.2439	0	24.5528	36.7214	29.9102
Ukraine	all	44.1866	26.7027	5.36438	12.1195	0	12.9242	48.3794	31.1656
United Kingdom	all	60	29.7	0	30.3	0	22.65	55.3781	-3.43597
United States	Alameda	78.4327	46.644	7.1891	24.5997	0	23.9012	37.6481	-121.913
United States	Butte	68.8235	58.2353	10	0.588235	0	11.3971	39.666	-121.602
United States	Calaveras	63.764	25.1404	17.6966	20.927	0	22.8581	38.1878	-120.555
United States	Colorado	62.3779	28.9902	16.2866	17.101	0	20.4194	29.5959	-96.5084
United States	Columbia Gorge	59.4017	23.9316	15.812	19.6581	0	21.2073	45.7182	-121.332
United States	Columbia River	80.1347	54.2649	18.1818	7.68799	0	18.4063	46.2554	-119.298
United States	Columbia Valley	92.7522	65.8586	16.7818	10.1118	0	20.8454	47.4377	-120.311
United States	Contra Costa	49.0513	8.87277	9.3192	30.8594	0	23.8909	37.9195	-121.952
United States	El Dorado	47.9024	22.4878	14.8293	10.5854	0	14.9878	38.7855	-120.534
United States	Horse Heaven Hills	94.7804	59.6844	15.9391	19.1569	0	25.4108	45.9571	-119.61
United States	Humboldt	84.4262	61.4754	14.7541	8.19672	0	18.3402	40.7067	-123.926
United States	Lake	81.4282	45.1401	4.8971	31.391	0	27.0983	39.0948	-122.747
United States	Lake Chelan	86.087	23.4783	33.913	28.6957	0	33.587	47.8599	-120.619
United States	Lassen	100	33.3333	0	66.6667	0	45.8333	40.7211	-120.63
United States	Los Angeles	78.8462	46.6346	17.3077	14.9038	0	21.6346	34.1964	-118.262
United States	Madera	50.6607	20.2004	12.5861	17.8742	0	18.4162	37.21	-119.75
United States	Marin	97.546	80.9816	4.90798	11.6564	0	19.2485	38.0518	-122.746
United States	Mariposa	65.6716	41.791	8.95522	14.9254	0	17.9104	37.57	-119.913
United States	Mendocino	79.0497	40.1993	7.40066	31.4498	0	27.4563	39.4324	-123.443
United States	Merced	62.0552	36.7689	6.31773	18.9686	0	18.8206	37.1948	-120.723
United States	Michigan	52.0755	14.1887	23.0943	14.7925	0	19.6792	42.2123	-85.8917
United States	Monterey	90.4099	40.846	8.59809	40.9658	0	33.9337	36.2401	-121.316
United States	Naches Heights	50	0	25	25	0	25	46.7117	-120.695
United States	Napa	89.4707	62.376	2.34712	24.7476	0	24.1444	38.5074	-122.326
United States	Nevada	71.0407	29.4118	16.2896	25.3394	0	25.6222	39.2952	-120.773
United States	North Willamette Valley	82.7147	73.5027	2.74275	6.46931	0	14.2597	45.4929	-123.134
United States	Puget Sound	59.7701	52.8736	0	6.89655	0	10.9195	47.428	-122.556
United States	Rattlesnake Hills	92.3797	52.3396	36.8316	3.20856	0	22.3596	46.4254	-120.294
United States	Red Mountain	95.8192	79.435	13.2203	3.16384	0	16.8644	46.2896	-119.447
United States	Riverside	55.9778	25.3939	14.9212	15.6627	0	18.5589	33.7298	-116.002
United States	Rogue Valley	70.2381	43.8339	16.0562	10.348	0	17.9678	42.3313	-122.82
United States	Sacramento	77.1692	41.0511	5.89539	30.2227	0	26.2314	38.45	-121.34
United States	San Benito	85.984	46.5505	8.09731	31.3362	0	28.4405	36.6107	-121.085
United States	San Diego	65.0407	32.1138	21.9512	10.9756	0	19.1057	33.0236	-116.776
United States	San Joaquin	55.9456	29.7776	4.25743	21.9106	0	19.0129	37.935	-121.272
United States	San Luis Obispo	76.748	54.6945	10.2283	11.8252	0	18.0632	35.3852	-120.448
United States	San Mateo	94.1176	63.7255	0	30.3922	0	26.9608	37.4147	-122.372
United States	Santa Barbara	90.2224	37.6738	11.843	40.7057	0	34.5914	34.5374	-120.038
United States	Santa Clara	80.9746	45.1268	9.21228	26.6355	0	25.7427	37.2208	-121.691
United States	Santa Cruz	94.5378	57.9832	6.93277	29.6218	0	28.3613	37.0125	-122.007
United States	Seneca	41.7228	9.81273	19.4007	12.5094	0	16.3202	42.7823	-76.8271
United States	Shasta	77.8947	61.0526	12.6316	4.21053	0	15	40.7605	-122.044
United States	Siskiyou	64.7059	47.0588	5.88235	11.7647	0	15.4412	41.588	-122.533
United States	Snipes Mountain	100	57.2358	24.5528	18.2114	0	27.7439	46.3136	-120.089
United States	Solano	69.9718	31.6667	5.67797	32.6271	0	26.4795	38.2672	-121.94
United States	Sonoma	85.4209	49.6095	3.74626	32.0651	0	27.6467	38.5326	-122.945
United States	South Willamette Valley	68.8582	62.3272	2.33028	4.20071	0	11.2902	43.8832	-123.257
United States	Stanislaus	54.31	26.1232	8.0199	20.1668	0	18.8771	37.5624	-121.003
United States	Suffolk	82.5086	43.5081	2.89074	36.1098	0	29.0911	40.9436	-72.6922
United States	Tehama	51.3274	12.3894	24.7788	14.1593	0	19.6903	40.1262	-122.232
United States	Texas High Plains and Panhandle	40.1117	22.5698	10.838	6.70391	0	11.0754	33.3875	-96.7438
United States	Trinity	77.6923	35.3846	13.8462	28.4615	0	27.4038	40.6477	-123.114
United States	Tuolumne	55.5556	29.6296	22.2222	3.7037	0	14.3519	38.0215	-119.965
United States	Umpqua Valley	86.8199	79.0805	6.28352	1.45594	0	13.1513	43.2115	-123.347
United States	Ventura	78.0488	24.3902	48.7805	4.87805	0	24.3902	34.3587	-119.133
United States	Virginia	50.6305	20.7125	2.42749	27.4905	0	20.681	38.4581	-77.3444
United States	Wahluke Slope	97.0368	75.0193	10.049	11.9686	0	20.6261	46.7647	-119.617
United States	Walla Walla Valley	93.4585	68.3938	21.1788	3.88601	0	18.92	46.0691	-118.342
United States	Yakima Valley	88.6485	28.1114	31.9791	28.558	0	33.3548	46.5807	-120.581
United States	Yolo	70.7487	17.7652	6.96689	46.0166	0	33.5936	38.6793	-121.903
United States	Yuba	62.6866	31.3433	26.8657	4.47761	0	16.791	39.27	-121.344
Uruguay	Artigas	55.5556	36.1111	0	19.4444	0	16.6667	-30.3875	-57.6171
Uruguay	Colonia	41.1877	21.4559	5.17241	14.5594	0	13.7213	-34.2199	-57.9175
Uruguay	Lavalleja	42.8571	42.8571	0	0	0	5.35714	-33.8295	-54.9108
Uruguay	Rivera	46.3415	36.5854	0	9.7561	0	10.6707	-31.1385	-55.562
Uruguay	San Jose	46.4286	23.4694	2.04082	20.9184	0	16.773	-34.3423	-56.713
